# Supplementary material for: Nuclear retention of unspliced HIV-1 RNA as a reversible post-transcriptional block in latency
Source: Nat Commun. 2025 Feb 28;16:2078. doi: 10.1038/s41467-025-57290-y (PMC11871326; doi:10.1038/s41467-025-57290-y)
Supplement: Supplementary file 3 — Supplementary Data 1 [file 41467_2025_57290_MOESM3_ESM.xlsx]

## Sheet: Sheet1
Oligonucleotide	sequence	source
shRNA targeting MATR3	N/A	Open Biosystems, TRCN0000074903-905
control shRNA targeting luciferase	N/A	Kula et al., 10.1186/1742-4690-8-60
siRNA targeting sequence MTR4 (SKIV2L2)	N/A	ON-Target plus Smart Pool SKIV2L2, Dharmacon, L-031902-02-0005
siRNA non-targeting control	N/A	ON-Target plus Control Pool, Dharmacon, D-001810-10-05
HIV gag HCR probes	N/A	Molecular Instruments, Inc.
amplifier B1-h1 conjugated with Alexa Fluor 647	N/A	Molecular Instruments, Inc., S013922
amplifier B1-h2 conjugated with Alexa Fluor 647	N/A	Molecular Instruments, Inc., S012522
random primers	N/A	Thermo Scientific, 48190011
Primer gag-p24_Fw	TCTCGACGCAGGACTCG	Malnati et. al, doi:10.1038/nprot.2008.108
Primer gag-p24_Rev	TACTGACGCTCTCGCACC	Malnati et. al, doi:10.1038/nprot.2008.108
gag-p24 Probe	6-FAM-CTCTCTCCTTCTAGCCTC-MGB-NFQ	Malnati et. al., doi:10.1038/nprot.2008.108
Primer RRE_Fw	AGTGGTGCAGAGAGAAAAAAGAGC	Bruner et al, doi:10.1038/s41586-019-0898-8
Primer RRE_Rev	GTCTGGCCTGTACCGTCAGC	Bruner et al, doi:10.1038/s41586-019-0898-8
Primer MS_Fw	ACAGTCAGACTCATCAAGTTTCTCTATCAAAGCA	Pasternak et al, doi: 10.1128/JCM.00055-08
Primer MS_Rev	GGATCTGTCTCTGTCTCTCTCTCCACC	Pasternak et al, doi: 10.1128/JCM.00055-08
Primer TAR_Fw	GTCTCTCTGGTTAGACCAG	Darcis et al, doi:10.1371/journal.ppat.1005063
Primer TAR_Rev	TGGGTTCCCTAGYTAGCC	Darcis et al, doi:10.1371/journal.ppat.1005063
Primer 18S riboRNA_Fw	CGAGCTTTTTAACTGCAGCAACT	Kula et al., doi:10.1186/1742-4690-8-60
Primer 18S riboRNA_Rev	CCTTTAACGAGGATCCATTGGA	Kula et al., doi:10.1186/1742-4690-8-60
Primer GAPDH_Fw	CATGAGAAGTATGACAACAGC	Sarracino et al. https://doi.org/10.1128/mbio.02158-18
Primer GAPDH_Rev	AGTCCTTCCACGATACCAAAG	Sarracino et al. https://doi.org/10.1128/mbio.02158-18
Jurkat and primary cells infection experiments
Primer env (RRE) forward	GAACCATTAGGAGTAGCACCCAC	this paper
Primer env (RRE) reverse	CAAAGCTCCTATTCCCACTGC	this paper
Primer tat forward	ACTCGACAGAGGAGAGCAAG	this paper
Primer tat reverse	GAGTCTGACTGTTCTGATGA	this paper
unspliced GAPDH forward	CCACCAACTGCTTAGCACC	Falcinelli et al., doi:10.1172/JCI157281
unspliced GAPDH reverse	CTCCCCACCTTGAAAGGAAAT	Falcinelli et al., doi:10.1172/JCI157281
TBP forward	CACGAACCACGGCACTGATT	this paper
TBP reverse	TTTTCTTGATGCCAGTCTGGAC	this paper
ex vivo culture experiments
Primer GAG1	TCAGCCCAGAAGTAATACCCATGT	Pasternak et al, doi: 10.1128/JCM.00055-08
Primer GAG2	CACTGTGTTTAGCATGGTGTTT	Pasternak et al, doi: 10.1128/JCM.00055-08
Primer SK431	TGCTATGTCAGTTCCCCTTGGTTCTCT	Pasternak et al, doi: 10.1128/JCM.00055-08
Probe GAG3	FAM-ATTATCAGAAGGAGCCACCCCACAAGA-TAMRA	Pasternak et al, doi: 10.1128/JCM.00055-08
Primer mf83	GGATCTGTCTCTGTCTCTCTCTCCACC	Pasternak et al, doi: 10.1128/JCM.00055-08
Primer mf84	ACAGTCAGACTCATCAAGTTTCTCTATCAAAGCA	Pasternak et al, doi: 10.1128/JCM.00055-08
Probe ks2-tq	FAM-TTCCTTCGGGCCTGTCGGGTCCC-TAMRA	Pasternak et al, doi: 10.1128/JCM.00055-08
Primer MS_total	GAAGAAGCGGAGACAGCGACGA	Scherpenisse et al, doi: 10.1128/mBio.00099-21
Primer M_rev	TACTGACGCTCTCGCACC	Malnati et al., doi: 10.1038/nprot.2008.108
Primer Ψ_F	CAGGACTCGGCTTGCTGAAG	Bruner et al, doi: 10.1038/s41586-019-0898-8
Primer Ψ_R	GCACCCATCTCTCTCCTTCTAGC	Bruner et al, doi: 10.1038/s41586-019-0898-8
Probe Ψ_Probe	FAM- TTTTGGCGTACTCACCAGT-MGB	Bruner et al, doi: 10.1038/s41586-019-0898-8
TaqMan™ β-Actin Detection Reagents	N/A	Thermo Scientific, 401846
TaqMan Gene Expression Assay for GAPDH	N/A	Thermo Scientific, Hs02758991_g1
