# Supplementary material for: Nuclear retention of unspliced HIV-1 RNA as a reversible post-transcriptional block in latency
Source: Nat Commun. 2025 Feb 28;16:2078. doi: 10.1038/s41467-025-57290-y (PMC11871326; doi:10.1038/s41467-025-57290-y)
Supplement: Supplementary file 6 — Source Data [file 41467_2025_57290_MOESM6_ESM.xlsx]

## Sheet: Fig. 1a
	shLUC	shMATR3	shLUC+TNF	shMATR3+TNF
	0.6	1.1	24.2	24.2
	0.5	0.8	24	23.4
	0.6	0.4	17	15.1
	0.7	0.4	16.7	14.1
	0	0.1	7.9	7.2
	0	0	7.7	7.6

## Sheet: Fig. 1b
	shLUC	shMATR3	shLUC+TNF	shMATR3+TNF
	149	3418.22	223629	4686.98
	0	3370.59	285862	10876.2
	656.858	3775.41	56134	26077.1
	1111.39	2930.17	55779.4	28677.2
	2609.12	7181.29	380162	160325
	3671.65	5008.89	305881	130612

## Sheet: Fig. 1d
	shLUC				shMATR3
	mock		TNFα		mock		TNFα
	nuc	cyto	nuc	cyto	nuc	cyto	nuc	cyto
	0.72552	1.01188	42.1078	16.2489	0.687229	0.872827	6.96052	5.16652
	1.27448	0.988123	43.2627	15.4407	0.794176	0.834251	7.45274	6.37242
	0.993677	0.949454	54.6014	6.23048	0.43827	0.241607	39.2322	1.96301
	1.00632	1.05055	51.3426	5.65956	0.490886	0.30584	36.8873	1.76698
	1.00086	1.12788	10.1601	9.67842		0.655145	3.39848	4.33154
	0.999141	0.87212	8.72062	6.79497		0.468868	3.03534	2.80374

## Sheet: Fig. 1e
	shLUC				shMATR3
	mock		TNFα		mock		TNFα
	nuc	cyto	nuc	cyto	nuc	cyto	nuc	cyto
	0.876357	0.90279	3132.99	199.912	2.71372	5.14585	3845.23	265.52
	1.12364	1.09721	3170.35	195.843	2.53155	4.40149	3683.45	236.74
	0.932437	0.98627	2118.84	312.938	1.62386	0.868726	2584.47	249.787
	1.06756	1.01373	2021.5	309.16	1.12736	0.455391	2392.3	215.075
	0.914999	1.02928	1109	286.197	1.01023	1.30224	732.761	30.2005
	1.085	0.970717	1042.66	320.673	0.991815	1.63847	738.877	30.3721

## Sheet: Fig. 1f
	shLuc	shMATR3	shLuc	shMATR3	shLuc	shMATR3
	77	0	113	0	190	0
	127	30	0	27	127	57
	108	18	0	38	108	56
	81	42	50	30	131	72
	106	0	36	0	142	0
	101	0	43	0	144	0
	0	49	77	34	77	83
	0	23	0	30	0	53
	96	24	0	19	96	43
	52	56	59	35	111	91
	19	29	30	38	49	67
	23	4	0	20	23	24
	80	14	77	10	157	24
	88	77	100	52	188	129
	79	67	88	66	167	133
	80	24	65	27	145	51
	93	80	0	116	93	196
	35	28	63	40	98	68
	40	48	82	45	122	93
	26	23	62	37	88	60
	88	3	111	11	199	14
	3	18	15	32	18	50
	0	17	1	26	1	43
	55	32	95	56	150	88
	18	0	35	16	53	16
	129	47	30	77	159	124
	122	22	28	66	150	88
		19		44		63
		25		42		67
		31		72		103
		12		1		13
		67		80		147
		22		49		71
		21		38		59
		36		63		99
		17		34		51
		100		54		154
		129		39		168

## Sheet: Fig. 1g
	shLuc	shMATR3	shLuc	shMATR3
	0.004	0.018	0.362	0.486
	0.049	0.053	0.151	0.383
	0.009	0.018	0.174	0.497
	0.013	0.047	0.216	0.502
	0.027	0.034	0.057	0.338
	0.076	0.014	0.462	0.152
	0.026	0.004	0.997	0.043
	0.008	0.389	0.225	0.277
	0.04	0.016	0.625	0.219
	0.042	0.155	1.609	0.498
	0.272	0.333	0.123	0.243
	0.989	0.009	0.102	0.132
	0.068	0.06	0.158	0.035
	0.168	0.525	0.024	0.172
	0.267	0.294	0.248	0.059
	0.329	0.249	0.013	1.009
	0.007	0.069	0.01	0.052
	0.012	0.054	0.051	0.485
	0.699	0.195	0.186	0.724
	0.024	0.103	0.046	0.099
	0.253	0.114	0.561	0.004
	1.13	0.039	0.01	0.235
	0.105	0.386	0.124	0.024
	0.019	0.264	0.109	0.054
	0.01	0.293	0.016	0.003
	0.097	0.082	0.171	0.042
	0.07	0.039	0.192	0.011
	0.008	0.004	0.15	1.024
	0.051	0.123	0.01	1.027
	0.024	0.007	0.042	0.419
	0.081	0.07	0.011	0.18
	0.171	0.09	0.194	0.281
	0.026	0.017	1.17	0.138
	0.105	0.026	0.009	0.12
	0.091	0.246	0.59	0.137
	0.196	0.201	0.077	0.077
	0.189	0.032	0.349	0.006
	0.014	0.019	0.083	0.097
	0.815	0.079	1.834	0.004
	0.112	0.044	0.467	0.012
	0.138	0.538	0.117	0.05
	0.514	0.13	1.69	0.073
	0.299	0.42	0.416	0.015
	0.014	0.014	0.358	0.007
	0.19	0.23	0.13	0.026
	0.583	0.382	0.051	0.233
	0.236	0.178	0.118	0.003
	0.3	0.084	0.075	0.159
	0.094	0.084	0.038	0.252
	0.127	0.302	1.166	0.069
	0.01	0.59	0.159	0.038
	0.153	0.054	0.057	0.149
	0.07	0.289	0.111	0.012
	0.716	0.147	0.055	0.322
	0.124	0.15	0.293	0.577
	0.02	0.022	0.431	0.005
	0.043	0.79	0.077	0.119
	0.44	0.871	0.028	0.145
	0.203	0.005	0.271	0.329
	0.086	0.38	1.37	0.045
	0.036	0.063	0.274	0.512
	0.006	0.021	0.215	0.22
	0.556	0.222	0.009	0.52
	0.009	0.377	0.59	0.018
	0.237	0.076	0.073	0.01
	0.056	0.119	0.107	0.331
	0.044	0.114	0.3	0.284
	0.02	0.019	0.074	0.064
	0.069	0.018	0.014	0.126
	0.036	0.029	0.069	0.033
	0.158	0.06	0.229	0.071
	0.05	0.029	0.047	0.064
	0.107	0.315	0.065	0.04
	0.057	0.465	0.089	0.042
	0.026	0.087	0.652	0.087
	0.014	0.04	0.365	0.03
	0.088	0.005	0.022	0.095
	0.233	1.197	0.975	0.062
	0.377	0.122	0.061	0.008
	0.131	0.238	0.605	0.106
	0.077	0.321	0.069	0.113
	0.022	0.019	0.018	0.022
	0.152	0.023	0.141	0.094
	0.124	0.007	0.055	0.266
	0.199	0.038	0.041	0.029
	0.227	0.062	0.042	0.112
	0.437	0.057	0.133	0.006
	0.097	0.044	0.145	0.033
	0.154	0.076	0.096	0.011
	0.298	0.016	0.219	0.276
	0.162	0.837	0.094	0.087
	0.048	0.329	0.192	0.023
	0.379	0.288	0.039	0.014
	0.02	0.376	0.036	0.012
	0.071	0.134	0.017	0.317
	0.014	0.716	0.04	1.198
	0.004	0.096	0.05	0.694
	0.229	1.64	0.014	0.162
	0.038	0.432	0.053	0.28
	0.036	0.104	0.071	0.232
	0.08	0.111	0.034	0.134
	0.226	0.194	0.01	0.473
	0.228	1.286	0.016	0.277
	0.128	0.073	0.117	0.215
	0.055	0.176	0.017	0.26
	0.004	0.069	0.297	0.061
	0.052	0.023	0.037	0.07
	0.177	1.469	0.023	0.047
	0.062	0.562	0.113	0.168
	0.005	1.073	0.079	0.143
	0.264	0.079	0.018	0.022
	0.046	0.145	0.129	0.147
	0.033	0.005	0.022	0.174
	0.079	0.572	0.012	0.016
	0.008	0.004	0.026	0.058
	0.195	0.088	0.152	0.01
	0.277	0.258	0.012	0.009
	0.991	0.104	0.384	0.016
	0.17	1.513	0.158	0.409
	0.018	0.016	0.082	0.006
	0.005	0.146	0.006	0.044
	0.14	0.45	0.122	0.239
	0.056	0.147	0.149	0.093
	0.005	0.005	0.03	0.041
	0.568	0.019	0.128	0.017
	0.767	1.019	0.133	0.005
	0.331	0.118	0.017	0.05
	0.351	0.012	0.265	0.143
	0.005	0.073	0.066	0.004
	0.082	0.87	0.063	1.036
	0.12	0.266	0.016	1.389
	0.098	0.065	0.056	0.013
	0.187	0.198	0.033	0.828
	0.179	0.08	0.049	0.445
	0.202	0.034	0.108	0.73
	0.336	0.145	0.059	0.41
	0.019	0.062	0.037	0.394
	0.114	0.128	0.052	0.074
	0.034	0.248	0.019	0.159
	0.241	0.077	0.009	0.12
	0.181	1.016	0.04	0.024
	0.071	0.053	0.074	0.211
	0.051	0.434	0.007	0.162
	0.022	0.083	0.124	0.104
	0.947	0.017	0.022	0.445
	0.173	0.62	0.004	0.623
	0.048	0.175	0.055	0.258
	0.467	0.649	0.017	0.041
	0.183	0.543	0.022	0.009
	0.037	0.069	0.009	0.035
	0.026	0.029	0.014	0.483
	0.017	0.015	0.01	0.042
	0.411	0.015	0.01	0.071
	0.053	0.015	0.023	0.009
	0.069	0.336	0.066	0.014
	0.018	0.142	0.028	0.009
	0.202	0.318	0.006	0.067
	0.21	0.128	0.085	0.185
	0.666	0.011	0.004	0.005
	0.223	0.005	0.071	0.048
	0.077	0.041	0.015	0.49
	0.047	0.022	0.063	0.115
	0.031	0.037	0.042	0.005
	0.416	0.268	0.185	0.117
	0.258	0.287	0.161	0.064
	0.014	0.372	0.198	0.414
	0.286	0.333	0.048	0.073
	0.209	0.072	0.076	0.009
	0.241	0.044	0.141	0.02
	0.542	0.363	0.115	0.251
	0.302	0.215	0.106	0.026
	0.014	0.269	0.153	0.1
	0.101	0.164	0.041	0.136
	0.131	0.021	0.014	0.052
	0.187	0.01	0.024	0.004
	0.01	0.038	0.153	0.007
	0.233	0.012	0.037	0.018
	0.177	0.048	0.04	0.012
	0.006	0.015	0.073	0.19
	0.28	0.032	0.007	0.151
	0.04	0.013	0.022	0.239
	0.182	0.045	0.009	0.136
	0.163	0.086	0.016	0.093
	0.137	0.063	0.113	0.348
	0.16	0.019	0.035	0.004
	0.054	0.022	0.33	0.122
	0.034	0.003	0.063	0.005
	0.145	1.012	0.008	0.163
	0.034	0.057	0.058	0.293
	0.199	0.053	0.011	0.09
	0.025	0.189	0.01	0.179
	0.102	0.85	0.032	0.031
	0.017	0.326	0.012	0.088
	0.021	0.129	0.05	0.168
	0.014	0.028	0.065	0.281
	0.045	0.048	0.006	0.036
	0.016	0.008	0.036	0.004
	0.064	0.066	0.004	0.105
	0.046	0.041	0.007	0.094
	0.019	0.778	0.183	0.137
	0.021	0.03	0.123	0.009
	0.014	0.549	0.04	0.128
	0.026	0.046	0.242	0.045
	0.009	0.286	0.051	0.073
	0.212	0.102	0.059	0.005
	0.004	0.101	0.058	0.076
	0.089	0.476	0.044	0.008
	0.505	0.805	0.095	0.009
	0.031	0.11	0.058	0.027
	0.108	0.108	0.008	0.003
	0.014	0.887	0.188	0.006
	0.072	0.155	0.076	0.007
	0.229	0.011	0.03	0.027
	0.525	0.397	0.064	0.076
	0.006	0.14	0.141	0.039
	0.223	0.043	0.006	0.057
	0.157	0.352	0.023	0.046
	1.001	0.024	0.181	0.061
	0.053	0.009	0.014	0.024
	0.016	0.146	0.214	0.045
	0.011	0.062	0.063	0.439
	0.352	0.158	0.046	0.011
	0.225	0.022	0.017	0.047
	0.027	0.01	0.048	0.016
	0.086	0.162	0.014	0.073
	0.19	0.493	0.053	0.174
	0.116	0.111	0.041	0.04
	0.107	0.107	0.421	0.003
	0.234	0.104	0.025	0.009
	0.005	0.072	0.011	0.183
	0.6	0.021	0.043	0.399
	0.028	0.04	0.064	0.027
	0.133	0.025	0.119	0.068
	0.004	0.024	0.013	0.243
	0.025	0.036	0.009	0.188
	0.324	0.01	0.086	0.072
	1.3	0.075	0.053	0.136
	0.01	0.008	0.047	0.132
	0.34	0.073	0.087	0.1
	0.193	0.009	0.071	0.005
	0.006	0.008	0.003	0.037
	0.428	0.011	0.058	0.099
	0.012	0.499	1.183	0.017
	0.188	0.081	0.147	0.041
	0.138	0.112	0.018	0.004
	0.109	0.099	0.192	0.066
	0.051	0.252	0.011	0.018
	0.022	0.073	0.092	0.029
	0.183	0.081	0.017	0.031
	0.029	0.07	0.023	0.031
	0.014	0.114	0.09	0.003
	0.01	0.039	0.485	0.038
	0.06	0.179	0.069	0.116
	0.596	0.031	0.866	0.085
	1.013	0.004	0.098	0.039
	0.016	0.004	0.032	0.031
	0.004	0.088	0.074	0.045
	0.069	0.012	0.057	0.056
	0.099	0.098	0.04	0.119
	0.051	0.165	0.498	0.083
	0.647	0.004	0.073	0.046
	0.482	0.014	0.125	0.031
	0.035	0.003	0.049	0.156
	0.184	0.165	0.023	0.352
	0.26	0.022	0.027	0.024
	0.008	0.013	0.068	0.224
	1.299	0.077	0.051	0.02
	0.045	0.028	0.114	0.016
	0.93	0.016	0.009	0.059
	0.012	0.006	0.651	0.017
	0.076	0.008	0.479	0.007
	0.199	0.164	0.372	0.02
	0.345	0.014	0.089	0.144
	0.055	0.176	0.104	0.143
	0.322	0.038	0.016	0.021
	0.035	0.012	0.02	0.022
	0.597	0.003	0.041	0.025
	0.23	0.013	0.071	0.162
	0.005	0.019	0.021	0.023
	0.481	0.006	0.018	0.02
	0.061	0.711	0.018	0.042
	0.06	0.109	0.373	0.381
	0.948	0.051	0.034	0.4
	0.314	0.105	0.217	0.213
	0.424	0.068	0.029	0.344
	0.034	0.131	0.13	0.396
	0.312	0.082	0.108	0.292
	0.032	0.16	0.006	0.027
	0.014	0.042	0.021	0.02
	0.031	0.074	0.073	0.514
	0.43	1.069	0.045	0.012
	0.056	0.655	0.011	0.119
	0.022	0.407	0.006	0.094
	0.021	0.17	0.039	0.006
	0.007	0.068	0.052	0.008
	0.008	0.371	0.075	0.026
	0.005	1.095	0.179	0.051
	0.008	0.133	0.012	0.012
	0.15	0.271	0.125	0.061
	0.176	0.442	0.016	0.104
	0.013	0.502	0.456	0.154
	0.009	0.948	0.042	0.078
	0.016	0.052	0.034	0.022
	0.252	0.169	0.039	0.02
	0.143	0.079	0.153	0.11
	0.11	0.068	0.191	0.05
	0.004	0.505	0.019	0.097
	0.007	0.62	0.008	0.024
	0.011	0.22	0.009	0.068
	0.112	0.124	0.017	0.208
	0.004	0.058	0.015	0.086
	0.022	0.025	0.138	0.114
	0.177	0.159	0.029	0.181
	0.77	0.984	0.174	0.07
	0.28	0.361	0.007	0.035
	0.434	0.032	0.036	0.014
	0.01	0.224	0.007	0.016
	0.116	0.105	0.006	0.153
	0.857	0.214	0.054	0.005
	0.418	0.018	0.029	0.02
	1.459	0.047	0.333	0.028
	1.465	0.136	0.013	0.203
	0.12	0.288	0.147	0.003
	0.118	0.092	0.378	0.004
	0.49	0.297	0.976	0.025
	0.046	0.212	0.128	0.004
	0.015	0.085	0.041	0.008
	0.064	0.344	0.079	0.003
	0.082	0.379	0.131	0.004
	0.725	0.024	0.12	0.007
	0.036	0.096	0.84	0.006
	0.261	0.015	0.031	0.011
	0.54	0.247	0.187	0.009
	0.056	0.511	0.49	0.53
	0.733	0.119	0.407	1.137
	0.991	0.209	0.024	0.05
	0.44	0.012	0.335	0.158
	0.039	0.487	0.899	0.29
	1.29	0.034	1.086	0.622
	0.059	0.016	0.078	0.034
	0.043	0.039	0.014	0.197
	0.439	0.131	0.17	0.173
	0.079	0.079	0.013	0.052
	0.074	0.077	0.33	0.498
	0.108	0.107	0.023	0.182
	0.01	0.107	1.022	0.195
	0.374	0.022	0.045	0.232
	0.184	0.111	0.124	0.107
	0.249	0.004	0.253	0.336
	0.064	0.014	0.019	0.045
	1.019	0.166	0.109	0.081
	0.067	0.023	1.286	0.038
	0.313	0.004	0.117	0.024
	0.008	0.031	0.007	0.014
	0.36	0.094	0.196	0.164
	0.078	0.042	0.004	0.089
	0.535	0.063	0.01	0.02
	0.109	0.035	0.154	0.013
	0.029	0.023	0.013	0.513
	0.005	0.016	0.005	0.073
	0.141	0.006	0.058	0.114
	0.223	0.013	0.103	0.153
	0.176	0.011	0.032	0.048
	0.056	0.028	0.059	0.041
	0.17	0.05	0.077	0.419
	0.452	0.018	0.008	0.093
	0.509	0.039	0.036	0.068
	0.041	0.358	0.945	1.288
	0.141	0.086	0.01	0.9
	0.354	0.056	0.183	0.006
	0.404	0.044	0.375	0.073
	0.14	0.164	0.244	0.015
	0.122	0.272	0.056	0.036
	0.024	0.285	0.011	0.004
	0.025	0.211	0.017	0.034
	0.042	0.099	0.051	0.095
	0.043	0.241	0.014	0.129
	0.236	0.159	0.015	0.061
	0.125	0.017	0.017	0.105
	0.035	0.125	0.087	0.011
	0.008	0.054	0.06	0.029
	0.203	0.261	0.039	0.048
	0.009	0.438	0.064	0.007
	0.323	0.023	0.014	0.044
	0.023	0.17	0.005	0.245
	0.131	0.12	0.202	0.01
	0.173	0.589	0.02	0.026
	0.303	0.081	0.014	0.005
	0.168	0.06	0.042	0.034
	0.004	0.017	0.006	0.006
	0.009	0.193	0.018	0.062
	0.025	0.004	0.031	0.009
	0.007	0.047	0.483	0.059
	1.382	0.005	0.255	0.01
	0.125	0.052	0.067	0.007
	0.299	0.02	0.064	0.003
	0.77	0.048	0.047	0.02
	0.597	0.253	0.072	0.018
	0.061	0.018	0.227	0.04
	0.254	0.011	0.05	0.015
	0.524	0.017	0.036	0.335
	0.113	0.312	0.033	0.237
	0.749	0.01	0.018	0.161
	0.305	0.005	0.01	0.331
	0.24	0.205	0.09	0.033
	0.016	0.015	0.007	0.164
	0.64	0.081	0.009	0.259
	0.473	0.021	0.045	0.246
	0.104	0.005	0.309	0.014
	0.061	0.025	0.572	0.262
	1.274	0.087	0.38	0.078
	0.102	0.01	0.501	0.378
	0.427	0.249	0.243	0.291
	0.227	0.046	0.017	0.038
	0.155	0.037	0.647	0.034
	0.823	0.014	0.491	0.104
	0.011	0.113	0.053	0.018
	0.342	0.019	0.115	0.005
	0.463	0.059	0.115	0.016
	0.011	0.094	0.007	0.258
	0.012	0.034	0.091	0.091
	0.029	0.086	0.095	0.011
	0.17	0.061	0.149	0.008
	0.079	0.016	0.239	0.062
	0.271	0.169	0.183	0.012
	0.124	0.034	0.262	0.011
	0.025	0.065	0.666	0.041
	0.042	0.183	0.017	0.158
	0.012	0.047	0.344	0.104
	0.068	0.038	0.256	0.076
	0.207	0.009	0.005	0.01
	0.06	0.041	1.185	0.074
	0.022	0.009	0.437	0.299
	0.127	0.346	0.306	0.011
	0.119	0.014	0.147	0.007
	0.203	0.145	0.014	0.032
	0.143	0.408	0.252	0.007
	0.05	0.14	0.085	0.572
	0.501	0.007	0.158	0.657
	0.071	0.16	0.037	0.387
	0.027	0.145	0.169	0.17
	0.039	0.003	0.189	0.024
	0.032	0.123	0.282	0.346
	0.13	0.414	0.038	0.469
	0.272	0.104	0.125	0.131
	0.183	0.079	0.196	0.054
	0.005	0.034	0.038	0.039
	0.292	0.201	0.012	0.11
	0.026	0.133	0.016	0.018
	1.15	0.062	0.027	0.02
	0.104	0.031	0.066	0.018
	0.111	0.009	0.007	0.038
	0.021	0.236	0.006	0.03
	0.466	0.008	0.221	0.016
	0.186	0.143	0.016	0.01
	0.152	0.014	0.099	0.049
	0.09	0.014	0.059	0.02
	0.03	0.181	0.088	0.01
	0.019	0.007	0.395	0.089
	0.032	0.157	0.009	0.007
	0.208	0.009	0.046	0.385
	0.071	0.125	0.011	0.017
	0.031	0.01	0.021	0.044
	0.563	0.502	0.083	0.009
	0.205	0.008	0.007	0.009
	0.117	0.158	0.098	0.252
	0.225	0.087	0.007	0.011
	0.074	0.052	0.063	0.023
	0.043	0.018	0.123	0.354
	0.491	0.055	0.027	0.146
	0.005	0.072	0.096	0.291
	0.009	0.513	0.073	0.004
	0.121	0.216	0.033	0.252
	0.675	0.065	0.016	0.225
	0.073	0.13	0.065	0.006
	0.141	0.217	0.015	0.034
	0.195	0.19	0.007	0.012
	0.092	0.102	0.103	0.004
	0.435	0.196	0.007	0.109
	0.092	0.014	0.007	0.073
	0.079	0.277	0.008	0.33
	0.389	0.364	0.004	0.304
	0.269	0.057	0.025	0.683
	0.385	0.038	0.201	0.166
	0.075	0.052	0.003	0.062
	0.029	0.066	1.161	0.015
	0.306	0.197	0.489	0.098
	0.008	0.093	0.356	0.063
	0.066	0.072	0.433	0.023
	0.006	0.119	0.022	0.062
	0.237	0.068	0.515	0.06
	0.019	0.015	0.118	0.108
	0.08	0.028	1.245	0.044
	0.038	0.114	0.231	0.007
	0.322	0.203	0.741	0.412
	0.126	0.157	0.054	0.05
	0.018	0.058	0.121	0.043
	0.023	0.073	0.763	0.035
	0.028	0.046	0.008	0.18
	0.261	0.072	0.016	0.061
	0.025	0.081	0.338	0.255
	1.067	0.113	0.01	0.15
	0.255	0.432	0.592	0.201
	0.227	0.102	0.552	0.083
	0.062	0.056	0.281	0.045
	0.048	0.022	0.517	0.008
	0.475	0.027	0.024	0.138
	0.031	0.017	0.406	0.004
	0.166	0.035	0.006	0.018
	0.831	0.007	0.254	0.093
	0.006	0.043	0.107	0.066
	0.141	0.065	0.412	0.015
	0.031	0.037	0.297	0.016
	0.089	0.014	0.088	0.075
	0.118	0.04	0.02	0.037
	0.282	0.019	0.017	0.036
	0.143	0.15	0.382	0.019
	0.076	0.048	0.015	0.099
	0.024	0.028	0.52	0.008
	0.974	0.05	0.053	0.074
	0.073	0.029	0.044	0.007
	0.155	0.018	0.421	0.142
	0.203	0.032	0.01	0.011
	0.116	0.007	0.057	0.019
	0.038	0.026	0.003	0.102
	0.178	0.012	0.426	0.092
	0.015	0.093	0.057	0.173
	0.026	0.025	0.043	0.035
	0.125	0.061	0.493	0.108
	0.062	0.004	0.115	0.004
	0.147	0.075	0.422	0.065
	0.122	0.027	0.008	0.027
	0.28	0.06	0.017	0.028
	0.052	0.019	0.044	0.027
	0.012	0.033	0.202	0.008
	0.892	0.015	0.189	0.018
	0.331	0.017	0.099	0.014
	0.054	0.387	0.037	0.089
	0.036	0.07	0.05	0.005
	0.015	0.005	0.015	0.02
	0.009	0.085	0.046	0.012
	0.173	0.059	0.092	0.006
	1.153	0.005	0.015	0.028
	1.21	0.19	0.009	0.006
	0.936	0.06	0.004	0.051
	0.019	0.011	0.084	0.025
	0.188	0.078	0.717	0.033
	1.392	0.005	0.023	0.022
	0.06	0.004	0.101	0.036
	0.032	0.047	0.011	0.015
	0.011	0.01	0.013	0.027
	0.163	0.337	0.009	0.127
	0.107	0.008	0.031	0.021
	0.014	0.947	0.005	0.202
	0.432	0.005	0.081	0.036
	0.443	0.007	0.102	0.196
	0.276	0.004	0.047	0.004
	0.724	0.388	0.004	0.006
	0.009	0.066	0.222	0.006
	0.246	0.205	0.033	0.005
	0.02	0.003	0.035	0.004
	0.663	0.005	0.007	0.003
	0.016	0.004	0.005	0.012
	0.363	0.021	0.327	0.005
	0.279	0.016	0.029	0.007
	0.012	0.035	0.004	0.192
	0.15	0.293	0.003	0.007
	0.1	0.166	0.01	0.027
	0.064	0.038	0.006	0.004
	0.516	0.147	0.065	0.119
	0.3	0.433	0.127	0.005
	0.093	0.067	0.041	0.008
	0.157	0.046	0.04	0.019
	0.068	0.028	0.011	0.005
	0.016	0.01	0.057	0.052
	0.059	0.089	0.106	0.005
	0.344	0.052	0.015	0.004
	0.134	0.13	0.009	0.018
	0.029	0.093	0.069	0.006
	0.035	0.104	0.004	0.008
	0.452	0.088	0.076	0.008
	0.334	0.311	0.037	0.041
	0.066	0.035	0.009	0.123
	0.277	0.358	0.007	0.076
	0.103	0.025	0.011	0.074
	0.011	0.013	1.136	0.477
	0.005	0.481	0.48	0.041
	0.106	0.011	0.71	0.028
	0.347	0.184	1.212	0.033
	0.143	0.23	0.723	0.008
	0.026	0.086	0.645	0.016
	0.079	0.018	1.033	0.119
	0.027	0.074	0.575	0.024
	0.38	0.003	0.49	0.123
	0.168	0.057	0.535	0.071
	0.071	0.035	0.385	0.036
	0.029	0.044	0.765	0.041
	0.037	0.046	0.376	0.297
	0.046	0.04	1.089	0.122
	0.044	0.033	0.509	0.006
	0.062	0.175	0.131	0.074
	0.006	0.194	0.341	0.003
	0.097	0.253	0.457	0.028
	0.047	0.045	0.609	0.182
	0.46	0.176	0.527	0.109
	0.128	0.026	0.076	0.037
	0.015	0.094	0.006	0.019
	0.157	0.013	0.394	0.011
	0.005	0.056	0.082	0.028
	0.014	0.007	0.617	0.003
	0.805	0.072	0.283	0.045
	0.55	0.004	0.222	0.039
	0.062	0.02	1.135	0.145
	0.079	0.003	0.1	0.015
	0.241	0.091	0.212	0.379
	0.278	0.017	0.235	0.099
	0.061	0.005	0.004	0.083
	0.152	0.021	0.139	0.004
	0.016	0.102	0.059	0.043
	0.026	0.066	0.022	0.03
	0.031	0.137	0.117	0.052
	0.029	0.046	0.003	0.011
	0.174	0.006	0.016	0.007
	0.514	0.05	0.519	0.015
	0.012	0.124	0.066	0.056
	0.009	0.003	0.312	0.047
	0.159	0.055	0.043	0.012
	0.07	0.011	0.38	0.521
	0.119	0.004	0.004	0.416
	0.32	0.026	0.004	0.387
	0.061	0.019	0.537	0.314
	0.964	0.003	0.02	0.195
	0.103	0.157	0.024	0.096
	0.235	0.003	0.037	0.284
	0.055	0.003	0.625	0.056
	0.153	0.006	0.041	0.12
	0.03	0.003	0.013	0.094
	0.084	0.004	0.007	0.041
	0.156	0.019	0.533	0.128
	0.274	0.016	0.006	0.059
	0.025	0.01	0.119	0.058
	0.113	0.022	0.005	0.074
	0.096	0.033	0.148	0.009
	0.085	0.017	0.644	0.06
	0.041	0.032	0.006	0.081
	0.63	0.14	0.213	0.15
	0.078	0.023	0.015	0.284
	0.091	0.012	0.117	0.025
	0.006	0.001	0.016	0.028
	0.091	0.164	0.006	0.038
	0.549	0.016	0.005	0.766
	0.292	0.015	0.005	0.034
	0.15	0.003	0.017	0.032
	0.016	0.006	0.03	0.267
	0.166	0.121	0.126	0.091
	0.085	0.054	0.007	0.36
	0.004	0.004	0.005	0.127
	0.015	0.004	0.035	0.006
	0.769	0.081	0.2	0.04
	0.033	0.055	0.177	0.013
	0.07	0.005	0.006	0.003
	0.304	0.05	0.005	0.007
	0.028	0.002	0.083	0.04
	0.162	0.014	0.006	0.021
	0.004	0.002	0.007	0.062
	0.004	0.043	0.007	0.006
	0.036	0.169	0.036	0.027
	0.091	0.035	0.088	0.017
	0.034	0.002	0.012	0.049
	0.598	0.008	0.004	0.015
	0.207	0.032	0.008	0.003
	0.019	0.046	0.016	0.008
	0.39	0.028	0.012	0.124
	0.149	0.04	1.156	0.024
	0.283	0.105	0.634	0.302
	0.007	0.03	1.097	0.063
	0.474	0.004	0.792	0.003
	0.057	0.002	0.952	0.037
	0.085	0.006	0.336	0.056
	0.063	0.041	0.107	0.16
	0.012	0.032	0.75	0.003
	0.102	0.009	0.088	0.113
	0.054	0.007	0.015	0.152
	0.052	0.008	0.832	0.001
	0.06	0.024	0.12	0.02
	0.005	0.094	0.01	0.008
	0.311	0.002	0.187	0.169
	0.038	0.052	0.407	0.003
	0.018	0.074	0.015	0.01
	0.087	0.006	0.113	0.309
	0.132	0.096	0.644	0.002
	0.225	0.001	0.006	0.007
	0.018	0.013	0.052	0.001
	0.197	0.001	0.011	0.012
	0.006	0.27	0.005	0.000934
	0.005	0.055	0.45	0.001
	0.149	0.003	0.604	0.139
	0.606	0.058	0.829	0.009
	0.137	0.034	0.311	0.021
	0.133	0.084	0.132	0.034
	0.019	0.039	0.03	0.013
	0.374	0.068	0.021	0.052
	0.005	0.023	0.007	0.022
	1.031	0.031	0.136	0.174
	0.015	0.008	0.676	0.005
	0.228	0.143	0.338	0.127
	1.027	0.051	0.047	0.001
	0.248	0.028	0.066	0.227
	0.277	0.014	0.073	0.079
	0.594	0.001	0.004	0.001
	0.878	0.023	0.095	0.096
	0.509	0.029	0.005	0.059
	0.152	0.026	0.005	0.028
	0.305	0.014	0.397	0.144
	0.739	0.045	0.279	0.031
	1.018	0.019	0.073	0.018
	0.045	0.003	0.006	0.161
	0.449	0.031	0.015	0.03
	0.068	0.015	0.008	0.027
	1.023	0.000934	0.004	0.079
	0.571	0.164	0.008	0.112
	0.456	0.258	0.016	0.029
	0.038	0.005	0.147	0.056
	0.015	0.038	0.005	0.028
	0.058	0.018	0.216	0.001
	0.05	0.012	0.003	0.006
	0.235	0.037	0.011	0.101
	0.091	0.08	0.012	0.067
	0.243	0.01	0.234	0.002
	0.223	0.006	0.024	0.026
	0.153	0.005	0.086	0.014
	1.03	0.049	0.057	0.16
	0.23	0.004	0.063	0.002
	0.21	0.01	0.009	0.153
	1.05	0.118	0.003	0.142
	0.06	0.014	0.016	0.054
	0.193	0.023	0.012	0.076
	0.141	0.002	0.005	0.061
	0.254	0.006	0.003	0.12
	0.015	0.01	0.564	0.002
	0.033	0.001	0.245	0.01
	0.198	0.012	0.464	0.041
	0.448	0.064	0.905	0.1
	0.005	0.03	0.315	0.002
	0.037	0.008	0.107	0.085
	0.087	0.001	0.251	0.003
	0.017	0.102	0.149	0.038
	0.004	0.034	0.298	0.025
	0.011	0.152	0.07	0.262
	0.302	0.065	0.406	0.009
	0.028	0.057	0.575	0.038
	0.121	0.004	0.638	0.079
	0.023	0.002	0.616	0.035
	0.029	0.028	0.3	0.059
	0.062	0.002	0.155	0.016
	0.008	0.012	0.306	0.329
	0.032	0.003	0.079	0.036
	0.01	0.012	0.055	0.015
	0.057	0.037	0.802	0.003
	0.138	0.014	1.046	0.027
	0.052	0.008	0.012	0.075
	0.101	0.002	0.06	0.036
	0.029	0.064	0.007	0.03
	0.009	0.012	0.134	0.002
	0.06	0.02	0.065	0.152
	0.02	0.014	0.134	0.196
	0.013	0.012	0.005	0.027
	0.266	0.019	0.007	0.088
	0.018	0.001	1.114	0.01
	0.013	0.017	0.052	0.004
	0.035	0.007	0.2	0.052
	0.043	0.068	0.035	0.009
	0.052	0.003	0.051	0.114
	0.336	0.054	0.224	0.163
	0.069	0.002	0.014	0.081
	0.021	0.021	0.349	0.045
	0.046	0.01	0.17	0.054
	0.024	0.054	0.009	0.097
	0.014	0.053	0.203	0.012
	0.078	0.054	0.021	0.023
	0.012	0.037	0.027	0.035
	0.231	0.003	0.01	0.087
	0.194	0.015	0.012	0.422
	0.257	0.008	0.022	0.005
	0.016	0.001	0.083	0.047
	0.018	0.013	0.015	0.025
	0.018	0.018	0.084	0.008
	0.068	0.041	0.011	0.007
	0.028	0.004	0.007	0.038
	0.007	0.039	0.004	0.043
	0.542	0.014	0.015	0.116
	0.036	0.001	0.003	0.024
	1.03	0.054	0.006	0.074
	0.008	0.066	0.105	0.205
	0.021	0.097	0.003	0.148
	0.007	0.174	0.206	0.051
	0.609	0.001	0.067	0.134
	0.217	0.014	0.008	0.195
	0.027	0.024	0.005	0.295
	0.036	0.024	0.031	0.033
	0.691	0.095	0.005	0.069
	0.027	0.023	0.322	0.001
	0.277	0.024	0.005	0.068
	0.028	0.061	0.005	0.206
	0.163	0.046	0.584	0.021
	1.223	0.104	0.037	0.355
	0.016	0.005	0.205	0.128
	0.101	0.067	0.525	0.222
	0.011	0.053	0.412	0.143
	0.08	0.004	1.141	0.04
	0.023	0.048	0.972	0.038
	0.43	0.017	0.062	0.044
	0.016	0.035	0.382	0.04
	0.024	0.007	0.258	0.135
	0.007	0.001	0.243	0.024
	0.009	0.138	0.015	0.029
	0.081	0.039	0.064	0.118
	0.398	0.012	0.015	0.119
	0.269	0.004	1.261	0.005
	0.501	0.091	0.909	0.01
	0.205	0.036	0.427	0.014
	0.54	0.029	0.034	0.015
	0.401	0.024	0.267	0.275
	0.459	0.007	0.37	0.094
	0.018	0.004	0.017	0.193
	0.137	0.005	0.012	0.265
	0.017	0.002	0.007	0.007
	0.632	0.02	0.059	0.005
	0.033	0.012	0.005	0.138
	0.273	0.003	0.003	0.115
	0.082	0.003	0.749	0.164
	0.01	0.011	0.514	0.309
	0.005	0.026	0.325	0.013
	0.046	0.078	0.212	0.138
	0.22	0.003	0.006	0.033
	0.249	0.003	0.023	0.007
	1.006	0.006	0.241	0.179
	0.123	0.041	0.277	0.224
	0.135	0.008	0.012	0.277
	0.097	0.102	0.028	0.185
	0.276	0.055	0.005	0.126
	0.032	0.003	0.788	0.074
	0.52	0.008	0.012	0.212
	0.006	0.08	0.724	0.007
	0.832	0.066	0.008	0.15
	0.031	0.067	0.739	0.034
	0.016	0.003	0.128	0.007
	0.012	0.014	0.168	0.244
	0.008	0.01	0.236	0.036
	0.368	0.003	0.003	0.067
	0.018	0.015	0.013	0.114
	0.219	0.011	0.004	0.022
	0.058	0.019	0.013	0.042
	0.014	0.026	0.012	0.214
	0.005	0.049	0.01	0.168
	0.018	0.005	0.012	0.043
	0.018	0.014	0.012	0.051
	0.008	0.008	0.093	0.083
	0.099	0.022	0.012	0.002
	0.024	0.011	0.003	0.068
	0.036	0.03	0.004	0.003
	0.005	0.005	0.016	0.002
	0.006	0.053	0.004	0.001
	0.004	0.001	0.012	0.114
	0.006	0.066	0.062	0.066
	0.008	0.115	0.004	0.015
	0.009	0.045	0.037	0.028
	0.009	0.005	0.005	0.012
	0.005	0.004	0.005	0.009
	0.004	0.093	0.005	0.005
	0.341	0.076	0.038	0.027
	0.377	0.058	0.004	0.083
	0.403	0.005	0.021	0.018
	0.314	0.089	0.012	0.02
	0.836	0.02	0.101	0.006
	0.295	0.021	0.014	0.016
	0.093	0.055	0.01	0.02
	0.657	0.088	0.014	0.121
	0.04	0.003	0.01	0.011
	0.817	0.004	0.009	0.049
	0.095	0.168	0.003	0.057
	1.061	0.071	0.02	0.013
	0.101	0.225	0.005	0.352
	0.005	0.002	0.277	0.078
	0.051	0.023	0.027	0.051
	0.004	0.004	0.095	0.174
	0.204	0.006	0.059	0.055
	0.307	0.021	0.085	0.013
	0.777	0.007	0.008	0.049
	0.016	0.001	0.207	0.003
	0.164	0.13	0.012	0.006
	0.077	0.048	0.002	0.033
	0.272	0.041	0.068	0.003
	0.006	0.031	0.01	0.029
	0.099	0.035	0.109	0.042
	0.117	0.132	0.002	0.006
	0.059	0.007	0.013	0.064
	0.044	0.038	0.001	0.04
	0.11	0.003	0.003	0.073
	0.62	0.039	0.014	0.055
	0.107	0.012	0.027	0.196
	0.006	0.191	0.014	0.105
	0.87	0.074	0.079	0.014
	0.007	0.016	0.018	0.01
	0.649	0.005	0.047	0.001
	0.063	0.008	0.069	0.01
	0.008	0.222	0.109	0.009
	0.012	0.007	0.146	0.01
	0.448	0.008	0.165	0.002
	0.138	0.368	0.003	0.066
	0.85	0.007	0.007	0.011
	0.008	0.17	0.124	0.064
	0.005	0.04	0.014	0.249
	0.207	0.092	0.019	0.052
	0.022	0.008	0.04	0.113
	0.009	0.013	0.067	0.125
	0.157	0.003	0.086	0.119
	0.1	0.062	0.013	0.037
	0.87	0.01	0.149	0.029
	0.523	0.074	0.001	0.009
	0.008	0.031	0.008	0.017
	0.02	0.001	0.024	0.035
	0.016	0.003	0.005	0.006
	0.28	0.02	0.007	0.033
	0.119	0.004	0.007	0.03
	0.041	0.093	0.021	0.033
	0.084	0.076	0.144	0.187
	0.01	0.02	0.01	0.005
	0.007	0.003	0.003	0.005
	0.01	0.05	0.024	0.021
	0.167	0.051	0.144	0.006
	0.397	0.182	0.046	0.012
	0.009	0.004	0.004	0.004
	0.006	0.008	0.081	0.08
	0.05	0.401	0.015	0.027
	0.003	0.02	0.022	0.071
	0.007	0.054	0.016	0.064
	0.019	0.001	0.002	0.011
	0.004	0.01	0.004	0.012
	0.038	0.021	0.004	0.03
	0.158	0.002	0.018	0.03
	0.219	0.012	0.001	0.089
	0.02	0.117	0.014	0.017
	0.012	0.007	0.019	0.033
	0.003	0.012	0.009	0.026
	0.008	0.013	0.137	0.013
	0.01	0.002	0.286	0.002
	0.112	0.007	0.181	0.009
	0.019	0.046	0.005	0.082
	0.149	0.023	0.24	0.093
	0.006	0.033	0.044	0.168
	0.005	0.114	0.31	0.166
	0.003	0.011	0.076	0.013
	0.005	0.021	0.048	0.013
	0.004	0.001	0.028	0.048
	0.018	0.03	0.035	0.019
	0.026	0.088	0.209	0.013
	0.008	0.109	0.094	0.05
	0.086	0.012	0.006	0.032
	0.03	0.058	0.177	0.006
	0.02	0.003	0.066	0.009
	0.041	0.019	0.053	0.078
	0.004	0.004	0.015	0.122
	0.128	0.005	0.025	0.003
	0.01	0.069	0.027	0.277
	0.004	0.004	0.168	0.028
	0.038	0.121	0.065	0.021
	0.034	0.086	0.135	0.008
	0.092	0.006	0.004	0.081
	0.013	0.007	0.006	0.045
	0.013	0.013	0.289	0.062
	0.02	0.007	0.03	0.053
	0.008	0.05	0.012	0.265
	0.004	0.034	0.003	0.032
	0.05	0.063	0.317	0.035
	0.004	0.002	0.046	0.258
	0.171	0.029	0.205	0.037
	0.015	0.111	0.061	0.27
	0.012	0.175	0.374	0.018
	0.523	0.033	0.008	0.018
	0.009	0.279	0.01	0.001
	0.005	0.132	0.127	0.097
	0.004	0.015	0.145	0.029
	0.006	0.002	0.018	0.031
	0.006	0.001	0.324	0.053
	0.006	0.02	0.001	0.007
	0.011	0.001	0.065	0.094
	0.025	0.006	0.107	0.07
	0.176	0.041	0.031	0.261
	0.405	0.025	0.024	0.002
	0.666	0.099	0.001	0.012
	0.078	0.033	0.059	0.003
	0.008	0.011	0.043	0.087
	0.003	0.158	0.009	0.158
	0.085	0.129	0.004	0.085
	0.006	0.009	0.115	0.166
	0.322	0.045	0.033	0.05
	0.112	0.003	0.005	0.051
	0.052	0.094	0.006	0.119
	0.008	0.016	0.003	0.003
	0.52	0.046	0.001	0.042
	0.007	0.005	0.043	0.071
	0.471	0.057	0.013	0.089
	0.639	0.031	0.064	0.015
	0.124	0.002	0.055	0.25
	0.055	0.003	0.04	0.285
	0.037	0.01	0.001	0.001
	0.518	0.034	0.213	0.234
	0.03	0.006	0.129	0.009
	0.084	0.042	0.006	0.282
	0.018	0.001	0.021	0.035
	0.072	0.033	0.005	0.185
	0.01	0.007	0.111	0.142
	0.06	0.125	0.013	0.065
	0.445	0.13	0.28	0.13
	0.03	0.039	0.015	0.106
	0.082	0.016	0.087	0.004
	0.005	0.006	0.058	0.237
	0.05	0.002	0.061	0.032
	0.007	0.012	0.018	0.208
	0.006	0.045	0.015	0.178
	0.004	0.034	0.017	0.074
	0.016	0.043	0.006	0.066
	0.081	0.032	0.004	0.008
	0.327	0.063	0.006	0.005
	0.342	0.007	0.042	0.003
	0.066	0.206	0.009	0.022
	0.091	0.093	0.004	0.168
	0.04	0.006	0.028	0.015
	0.216	0.37	0.008	0.002
	0.003	0.006	0.003	0.001
	0.005	0.028	0.018	0.019
	0.086	0.249	0.102	0.002
	0.011	0.007	0.016	0.039
	0.006	0.123	0.041	0.302
	0.008	0.078	0.011	0.29
	0.024	0.077	0.067	0.087
	0.171	0.051	0.026	0.058
	0.627	0.031	0.000934	0.017
	1.181	0.031	0.007	0.134
	0.106	0.078	0.013	0.067
	0.232	0.014	0.004	0.002
	0.733	0.011	0.009	0.035
	0.555	0.215	0.002	0.078
	0.013	0.209	0.003	0.098
	0.104	0.109	0.016	0.011
	0.137	0.122	0.016	0.003
	1.184	0.189	0.018	0.202
	0.01	0.003	0.031	0.01
	0.897	0.067	0.006	0.053
	0.148	0.088	0.014	0.015
	0.699	0.003	0.029	0.022
	0.005	0.029	0.016	0.045
	0.061	0.079	0.01	0.069
	0.005	0.019	0.028	0.043
	0.807	0.291	0.031	0.003
	0.037	0.113	0.048	0.004
	0.942	0.005	0.02	0.075
	0.528	0.101	0.022	0.005
	0.234	0.284	0.009	0.002
	0.364	0.089	0.008	0.004
	0.576	0.016	0.007	0.02
	0.138	0.022	0.003	0.162
	0.013	0.006	0.3	0.088
	0.052	0.055	0.089	0.003
	0.781	0.003	0.026	0.006
	0.131	0.142	0.02	0.015
	0.057	0.084	0.097	0.142
	0.253	0.087	0.008	0.005
	0.009	0.029	0.082	0.008
	0.065	0.047	0.029	0.079
	0.01	0.004	0.205	0.023
	1.084	0.153	0.18	0.126
	0.256	0.004	0.373	0.02
	0.898	0.122	0.363	0.048
	0.004	0.02	0.25	0.305
	0.269	0.041	0.214	0.217
	0.605	0.117	0.032	0.007
	0.339	0.081	0.036	0.456
	0.003	0.124	0.35	0.024
	0.004	0.139	0.068	0.056
	1.002	0.005	0.044	0.132
	0.044	0.011	0.008	0.148
	0.011	0.209	0.004	0.033
	0.008	0.015	0.004	0.059
	0.011	0.22	0.004	0.237
	0.018	0.21	0.032	0.009
	0.017	0.03	0.047	0.016
	0.031	0.039	0.054	0.025
	0.035	0.021	0.037	0.014
	0.011	0.002	0.103	0.005
	0.011	0.027	0.085	0.009
	0.038	0.12	0.011	0.035
	0.576	0.24	0.091	0.24
	0.056	0.019	0.079	0.011
	0.316	0.086	0.042	0.009
	0.014	0.163	0.101	0.005
	0.007	0.108	0.056	0.011
	0.008	0.01	0.018	0.026
	0.006	0.05	0.069	0.002
	0.024	0.012	0.035	0.048
	0.054	0.004	0.059	0.031
	0.026	0.017	0.004	0.057
	0.028	0.004	0.008	0.069
	0.004	0.005	0.017	0.023
	0.003	0.008	0.008	0.019
	0.005	0.044	0.149	0.242
	0.008	0.157	0.001	0.099
	0.011	0.01	0.017	0.056
	0.006	0.001	0.022	0.286
	0.036	0.009	0.009	0.052
	0.003	0.076	0.301	0.162
	0.005	0.226	0.072	0.128
	0.007	0.001	0.199	0.121
	0.007	0.003	0.113	0.065
	0.01	0.008	0.005	0.286
	0.006	0.009	0.009	0.039
	0.031	0.291	0.018	0.196
	0.91	0.19	0.009	0.025
	0.388	0.002	0.393	0.05
	0.287	0.002	0.113	0.014
	0.066	0.016	0.055	0.112
	0.192	0.019	0.006	0.006
	0.412	0.033	0.004	0.002
	0.022	0.033	0.139	0.091
	1.017	0.272	0.016	0.098
	0.627	0.129	0.004	0.027
	0.066	0.457	0.129	0.107
	0.099	0.179	0.003	0.022
	0.063	0.119	0.012	0.003
	0.106	0.163	0.014	0.088
	0.762	0.287	0.186	0.155
	0.134	0.056	0.057	0.06
	0.012	0.008	0.008	0.006
	0.011	0.171	0.069	0.045
	1.072	0.06	0.002	0.003
	0.705	0.044	0.138	0.264
	0.065	0.003	0.074	0.007
	0.535	0.005	0.003	0.356
	0.215	0.024	0.005	0.187
	1.032	0.091	0.006	0.037
	0.037	0.029	0.007	0.003
	0.284	0.055	0.028	0.015
	0.054	0.091	0.094	0.032
	1.082	0.041	0.034	0.196
	0.021	0.092	0.036	0.005
	0.015	0.215	0.002	0.03
	0.014	0.002	0.027	0.001
	0.313	0.129	0.023	0.006
	0.493	0.006	0.024	0.099
	0.005	0.006	0.012	0.009
	0.123	0.108	0.091	0.026
	0.131	0.184	0.207	0.002
	0.004	0.128	0.001	0.002
	0.005	0.16	0.004	0.022
	0.02	0.128	0.006	0.029
	0.159	0.091	0.005	0.03
	0.012	0.176	0.035	0.011
	0.455	0.02	0.025	0.419
	0.026	0.128	0.014	0.021
	0.487	0.306	0.048	0.001
	0.022	0.001	0.035	0.072
	0.085	0.265	0.006	0.006
	0.239	0.104	0.001	0.003
	0.059	0.323	0.016	0.019
	0.013	0.381	0.002	0.003
	0.025	0.217	0.013	0.107
	0.484	0.017	0.04	0.136
	0.123	0.354	0.021	0.004
	0.028	0.021	0.051	0.002
	0.006	0.006	0.361	0.029
	0.107	0.077	0.187	0.05
	0.071	0.012	0.001	0.282
	0.504	0.043	0.057	0.037
	0.021	0.02	0.121	0.000934
	0.285	0.312	0.08	0.001
	0.004	0.044	0.025	0.02
	0.056	0.034	0.094	0.026
	0.004	0.025	0.001	0.03
	0.16	0.306	0.007	0.003
	0.05	0.001	0.024	0.002
	0.2	0.065	0.351	0.025
	0.005	0.287	0.004	0.008
	0.007	0.014	0.024	0.026
	0.041	0.137	0.014	0.002
	0.003	0.007	0.023	0.012
	0.017	0.232	0.016	0.011
	0.19	0.343	0.331	0.265
	0.01	0.001	0.01	0.057
	0.184	0.003	0.032	0.074
	0.106	0.007	0.431	0.275
	0.209	0.012	0.064	0.001
	0.182	0.105	0.015	0.183
	0.01	0.014	0.083	0.009
	0.006	0.29	0.041	0.013
	0.003	0.005	0.017	0.012
	0.003	0.004	0.004	0.025
	0.032	0.296	0.028	0.061
	0.281	0.011	0.04	0.006
	0.422	0.002	0.004	0.001
	0.385	0.041	0.069	0.141
	0.225	0.043	0.041	0.224
	0.007	0.034	0.002	0.013
	0.009	0.166	0.221	0.012
	0.035	0.014	0.019	0.013
	0.004	0.269	0.047	0.008
	0.12	0.003	0.015	0.234
	0.023	0.004	0.003	0.102
	0.005	0.058	0.007	0.092
	0.02	0.004	0.003	0.003
	0.004	0.013	0.006	0.045
	0.029	0.005	0.002	0.237
	0.015	0.004	0.068	0.012
	0.004	0.113	0.007	0.014
	0.295	0.002	0.001	0.117
	1.222	0.025	0.009	0.099
	0.119	0.008	0.01	0.002
	0.016	0.044	0.007	0.076
	0.079	0.161	0.007	0.086
	0.25	0.007	0.026	0.026
	0.137	0.05	0.024	0.04
	0.025	0.103	0.001	0.002
	0.72	0.002	0.001	0.000934
	0.022	0.003	0.004	0.003
	0.138	0.072	0.002	0.003
	0.016	0.001	0.018	0.248
	0.188	0.089	0.021	0.024
	0.005	0.005	0.134	0.039
	0.003	0.056	0.001	0.016
	0.496	0.015	0.118	0.04
	0.007	0.042	0.009	0.107
	0.004	0.002	0.002	0.08
	0.043	0.002	0.057	0.109
	0.057	0.117	0.027	0.047
	0.234	0.067	0.014	0.005
	0.007	0.025	0.105	0.000934
	0.078	0.004	0.06	0.209
	0.033	0.055	0.053	0.104
	0.063	0.013	0.031	0.142
	0.059	0.013	0.006	0.048
	0.043	0.002	0.043	0.045
	0.054	0.015	0.01	0.083
	0.025	0.059	0.073	0.01
	0.009	0.044	0.077	0.061
	0.004	0.088	0.054	0.094
	0.053	0.009	0.177	0.069
	0.179	0.025	0.016	0.002
	0.078	0.002	0.143	0.014
	0.778	0.006	0.034	0.132
	0.228	0.006	0.004	0.005
	0.003	0.007	0.024	0.002
	0.004	0.002	0.002	0.064
	0.003	0.022	0.018	0.007
	0.007	0.002	0.04	0.211
	0.01		0.034	0.012
	0.004		0.046	0.003
	0.003		0.026	0.179
	0.22		0.011	0.002
	0.005		0.057	0.036
	0.005		0.014	0.008
	0.019			0.179
	0.02			0.034
	0.007			0.015
	0.67			0.001
	0.043			0.305
	0.003			0.05
	0.035			0.006
	0.017			0.049
	0.415			0.007
	0.014			0.023
	0.005			0.041
	0.036			0.009
	0.01			0.023
	0.008			0.026
	0.011			0.018
	0.005			0.015
	0.005			0.012
	0.005			0.007
	0.007			0.02
	0.004			0.004
	0.004			0.175
	0.011			0.002
	0.013			0.003
	0.004			0.001
	0.022			0.005
	0.003			0.036
	0.027			0.051
	0.019			0.02
	0.021			0.004
	0.005			0.026
	0.007			0.054
	0.004			0.002
	0.014			0.042
	0.111			0.002
	0.007			0.412
	0.024			0.021
	0.014			0.054
	0.024			0.066
	0.000934			0.276
	0.016			0.018
	0.014			0.001
	0.015			0.013
	0.005			0.004
	0.017			0.193
	0.003			0.153
	0.003			0.079
	0.017			0.001
	0.028			0.024
	0.016			0.075
	0.051			0.013
	0.028			0.069
	0.127			0.004
	0.082			0.006
	0.069			0.002
	0.001			0.029
	0.029			0.004
	0.035			0.006
	0.004			0.028
	0.01			0.009
	0.003			0.007
	0.011			0.011
	0.003			0.019
	0.088			0.031
	0.005			0.011
	0.007			0.093
	0.045			0.022
	0.056			0.106
	0.004			0.019
	0.009			0.016
	0.038			0.098
	0.008			0.063
	0.002			0.015
	0.037			0.002
	0.07			0.036
	0.018			0.005
	0.016			0.036
	0.008			0.037
	0.03			0.199
	0.011			0.255
	0.023			0.081
	0.03			0.047
	0.085			0.031
	0.000934			0.064
	0.109			0.066
	0.116			0.022
	0.096			0.054
	0.054			0.132
	0.063			0.077
	0.085			0.022
	0.005			0.015
	0.015			0.006
	0.064			0.195
	0.004			0.027
	0.105			0.065
	0.024			0.29
	0.083			0.005
	0.002			0.03
	0.002			0.002
	0.015			0.017
	0.056			0.006
	0.007			0.038
	0.005			0.013
	0.03			0.063
	0.004			0.018
	0.002			0.003
	0.045			0.058
	0.012			0.018
	0.002			0.026
	0.01			0.017
	0.004			0.003
	0.006			0.017
	0.007			0.088
	0.009			0.127
	0.002			0.108
	0.01			0.257
	0.002			0.119
	0.061			0.051
	0.003			0.098
	0.005			0.057
	0.004			0.078
	0.003			0.019
	0.035			0.008
	0.027			0.019
	0.011			0.023
	0.018			0.014
	0.014			0.005
	0.103			0.061
	0.041			0.02
	0.035			0.008
	0.067			0.058
	0.03			0.041
	0.004			0.001
	0.029			0.003
	0.001			0.001
	0.052			0.09
	0.041			0.058
	0.038			0.001
	0.006			0.006
	0.001			0.073
	0.015			0.009
	0.007			0.009
	0.019			0.009
	0.054			0.124
	0.015			0.018
	0.083			0.007
	0.001			0.082
	0.011			0.01
	0.012			0.023
	0.015			0.001
	0.009			0.016
	0.062			0.014
	0.03			0.023
	0.022			0.013
	0.023			0.1
	0.001			0.015
	0.003			0.002
	0.004			0.04
	0.005			0.023
	0.018			0.002
	0.01			0.093
	0.004			0.022
	0.057			0.021
	0.001			0.009
	0.001			0.014
	0.01			0.053
	0.007			0.129
	0.143			0.22
	0.001			0.021
	0.006			0.05
	0.014			0.258
	0.004			0.024
	0.002			0.019
	0.017			0.021
	0.004			0.014
	0.159			0.021
	0.009			0.002
	0.001			0.118
	0.055			0.018
	0.004			0.007
	0.004			0.008
	0.01			0.068
	0.000934			0.016
	0.003			0.008
	0.026			0.027
	0.055			0.002
	0.039			0.146
	0.018			0.001
	0.004			0.002
	0.005			0.003
	0.001			0.076
	0.028			0.016
	0.019			0.025
	0.003			0.106
	0.003			0.009
	0.06			0.006
	0.016			0.006
	0.038			0.003
	0.005			0.174
	0.006			0.007
	0.001			0.096
	0.001			0.04
	0.025			0.018
	0.015			0.024
	0.002			0.027
	0.027
	0.01
	0.025
	0.04
	0.035
	0.069
	0.005
	0.009
	0.044
	0.033
	0.001
	0.174
	0.049
	0.186
	0.009
	0.003
	0.232
	0.067
	0.305
	0.006
	0.04
	0.011
	0.012
	0.043
	0.006
	0.064
	0.09
	0.113
	0.203
	0.115
	0.002
	0.039
	0.041
	0.054
	0.023
	0.011
	0.081
	0.107
	0.059
	0.048
	0.016
	0.004
	0.001
	0.002
	0.002
	0.003
	0.053
	0.079
	0.071
	0.371
	0.096
	0.037
	0.003
	0.001
	0.461
	0.012
	0.03
	0.001
	0.35
	0.223
	0.07
	0.051
	0.142
	0.044
	0.268
	0.015
	0.067
	0.032
	0.018
	0.101
	0.022
	0.043
	0.193
	0.001
	0.217
	0.002
	0.04
	0.004
	0.002
	0.07
	0.002
	0.039
	0.004
	0.012
	0.002
	0.159
	0.033
	0.018
	0.12
	0.002
	0.075
	0.377
	0.041
	0.006
	0.049
	0.046
	0.107
	0.002
	0.039
	0.118
	0.004
	0.321
	0.022
	0.003
	0.047
	0.108
	0.019
	0.04
	0.055
	0.019
	0.059
	0.053
	0.061
	0.005
	0.099
	0.022
	0.005
	0.003
	0.011
	0.006
	0.001
	0.001
	0.122
	0.123
	0.008
	0.073
	0.028
	0.008
	0.013
	0.013
	0.04
	0.027
	0.058
	0.041
	0.002
	0.097
	0.082
	0.049
	0.009
	0.001
	0.011
	0.309
	0.005
	0.321
	0.041
	0.141
	0.161
	0.256
	0.025
	0.19
	0.187
	0.002
	0.185
	0.004
	0.142
	0.058
	0.006
	0.001
	0.073
	0.087
	0.075
	0.113
	0.02
	0.02
	0.139
	0.183
	0.253
	0.001
	0.004
	0.212
	0.017
	0.011
	0.072
	0.064
	0.096
	0.125
	0.019
	0.041
	0.318
	0.004
	0.249
	0.003
	0.001
	0.156
	0.001
	0.077
	0.033
	0.051
	0.175
	0.068
	0.002
	0.095
	0.001
	0.002
	0.155
	0.007
	0.018
	0.102
	0.271
	0.148
	0.188
	0.016
	0.375
	0.007
	0.037
	0.03
	0.227
	0.041
	0.225
	0.001
	0.005
	0.011
	0.082
	0.233
	0.001
	0.339
	0.005
	0.004
	0.004
	0.149
	0.049
	0.122
	0.004
	0.035
	0.003
	0.239
	0.008
	0.15
	0.23
	0.372
	0.002
	0.032
	0.377
	0.004
	0.08
	0.12
	0.002
	0.05
	0.014
	0.004
	0.076
	0.002
	0.313
	0.002
	0.098
	0.082
	0.075
	0.137
	0.06
	0.114
	0.004
	0.107
	0.018
	0.029
	0.055
	0.137
	0.144
	0.083
	0.003
	0.005
	0.014
	0.028

## Sheet: Fig. 1 h
	time [min]	shLUC								shMATR3
	0	1.01	0.991	1.04	0.96	0.98	1.02	0.96	1.04	1.09	0.917	0.97	1.03	0.98	1.02	0.97	1.03
	30	1.91	1.89	0.98	0.96	1.61	1.74	0.65	0.69	0.512	0.5	1.82	1.61	0.44	0.49	0.89	0.9
	60	1.51	2.11	1.13	1.1	1.02	1.25	0.75	0.79	0.788	0.795	1.03	0.8	0.07	0.07	0.67	0.69

## Sheet: Fig. 1 i
	time [min]	shLUC								shMATR3
	0	0.982	1.02	0.79	1.27	0.97	1.03	0.95	1.06	1.18	0.85	1.01	0.99	0.96	1.04	0.98	1.02
	30	1.09	0.931	0.97	1	1.28	1.23	0.6	0.58	1.39	1.38	0.91	0.82	0.64	0.68	1	1.13
	60	0.985	0.74	0.85	0.72	1.01	0.87	1.06	0.55	0.983	1.75	0.8	0.78	0.09	0.05	1.33	1.48

## Sheet: Fig. 2f
cut-off for >1000 spots (N) and >10 micrometer volume (vol)
	nuclear spots_12 N				nuclear spots_12 vol				nuclear spots_14 N				nuclear spots_14 vol				nuclear spots_24 N				nuclear spots_24 vol				nuclear spots_124 N				nuclear spots_124 N
	HIV-1 RNA	MTR4	HIV-1 RNA-MTR4		HIV-1 RNA	MTR4	HIV-1 RNA-MTR4		HIV-1 RNA	MATR3	HIV-1 RNA-MATR3		HIV-1 RNA	MATR3	HIV-1 RNA-MATR3		MTR4	MATR3	MTR4-MATR3		MTR4	MATR3	MTR4-MATR3		HIV-1 RNA-MTR4	HIV-1 RNA-MATR3	HIV-1 RNA-MATR3-MTR4		HIV-1 RNA-MTR4	HIV-1 RNA-MATR3	HIV-1 RNA-MATR3-MTR4
	70	117	146		0.000852	0.000852	0.905		70	81	91		0.000852	0.000852	0.000852		117	81	58		0.000852	0.000852	0.000852		146	91	62		3.216	7.609	0.644
	247	88	107		0.000852	0.000852	0.041		247	22	23		0.000852	0.000852	0.000852		88	22	5		0.000852	0.000852	0.000852		107	23	5		2.921	7.094	0.559
	1	182	182		0.000852	0.000852	0.01		1	64	64		0.000852	0.000938	0.000852		182	64	43		0.000852	0.000938	0.000852		182	64	43		2.67	6.88	0.493
	56	108	111		0.000852	0.000852	0.191		56	25	26		0.000852	0.000938	0.000852		108	25	10		0.000852	0.000938	0.000938		111	26	7		2.565	6.057	0.492
	2	233	234		0.000852	0.000852	0.01		2	4	4		0.000852	0.000938	0.000852		233	4	1		0.000852	0.000938	0.000938		234	4	1		2.24	5.587	0.422
	22	130	133		0.000852	0.000852	0.01		22	46	45		0.000852	0.000938	0.000852		130	46	19		0.000852	0.000938	0.000938		133	45	19		2.182	5.466	0.367
	145	106	120		0.000852	0.000852	0.017		145	35	33		0.000852	0.000938	0.000938		106	35	11		0.000852	0.000938	0.000993		120	33	10		2.129	4.963	0.348
	39	112	125		0.000852	0.000938	0.022		39	25	25		0.000852	0.000938	0.000938		112	25	8		0.000938	0.000938	0.001		125	25	8		1.979	4.869	0.344
	8	142	142		0.000852	0.000938	0.111		8	17	18		0.000852	0.000938	0.000938		142	17	5		0.000938	0.000938	0.001		142	18	5		1.75	4.459	0.314
	2	106	105		0.000852	0.000938	0.014		2	4	4		0.000852	0.000993	0.000938		106	4	0		0.000938	0.000993	0.001		105	4	0		1.673	3.981	0.302
	4	150	151		0.000852	0.000938	0.013		4	61	61		0.000852	0.000993	0.000938		150	61	44		0.000938	0.000993	0.001		151	61	44		1.595	3.962	0.283
		111	140		0.000852	0.000938	0.14			239	524		0.000852	0.001	0.000938		111	239	113		0.000938	0.001	0.001		140	524	132		1.526	3.667	0.279
	396	159	253		0.000852	0.000938	0.675		396	102	160		0.000852	0.001	0.000938		159	102	87		0.000938	0.001	0.001		253	160	109		1.465	3.3	0.277
		219	315		0.000852	0.000938	0.222			84	138		0.000852	0.001	0.000938		219	84	73		0.000938	0.001	0.001		315	138	77		1.444	2.941	0.277
	465	781	314		0.000852	0.000938	0.012		465	43	9		0.000852	0.001	0.000993		781	43	25		0.000938	0.001	0.001		314	9	2		1.437	2.748	0.276
	703	117	96		0.000852	0.000993	0.021		703	42	6		0.000852	0.001	0.001		117	42	6		0.000993	0.001	0.001		96	6	3		1.428	2.633	0.275
	303	153	109		0.000852	0.000993	0.129		303	38	19		0.000852	0.001	0.001		153	38	7		0.000993	0.001	0.001		109	19	0		1.422	2.597	0.264
	264	254	45		0.000852	0.000993	0.84		264	59	0		0.000852	0.001	0.001		254	59	9		0.000993	0.001	0.001		45	0	176		1.39	2.389	0.263
	942	30	7		0.000852	0.000993	0.003		942	105	28		0.000852	0.001	0.001		30	105	6		0.000993	0.001	0.001		7	28	3		1.383	2.107	0.263
	352	530	191		0.000852	0.000993	0.038		352	22	4		0.000852	0.001	0.001		530	22	8		0.000993	0.001	0.001		191	4	4		1.379	1.938	0.258
	192	123	164		0.000852	0.001	0.028		192	34	216		0.000852	0.001	0.001		123	34	135		0.001	0.001	0.001		164	216	92		1.363	1.924	0.255
	532	298	420		0.000852	0.001	0.386		532	14	12		0.000852	0.001	0.001		298	14	3		0.001	0.001	0.001		420	12	48		1.352	1.793	0.254
	443	100	98		0.000852	0.001	0.331		443	68	48		0.000852	0.001	0.001		100	68	9		0.001	0.001	0.001		98	48	27		1.344	1.787	0.25
	267	121	173		0.000852	0.001	0.265		267	156	211		0.000852	0.001	0.001		121	156	84		0.001	0.001	0.001		173	211	28		1.336	1.779	0.247
	212	185	243		0.000852	0.001	0.455		212	112	125		0.000852	0.001	0.001		185	112	47		0.001	0.001	0.001		243	125	21		1.315	1.716	0.247
	603	114	162		0.000852	0.001	0.251		603	98	110		0.000852	0.001	0.001		114	98	31		0.001	0.001	0.001		162	110	74		1.289	1.408	0.242
	557	151	205		0.000852	0.001	0.098		557	67	69		0.000852	0.001	0.001		151	67	29		0.001	0.001	0.001		205	69	12		1.274	1.347	0.24
	140	86	72		0.000852	0.001	0.161		140	109	91		0.000852	0.001	0.001		86	109	26		0.001	0.001	0.001		72	91	0		1.272	1.341	0.24
	382	85	128		0.000852	0.001	0.023		382	151	236		0.000852	0.001	0.001		85	151	74		0.001	0.001	0.001		128	236	0		1.25	1.332	0.238
	176	504	554		0.000852	0.001	0.097		176	13	13		0.000852	0.001	0.001		504	13	12		0.001	0.001	0.001		554	13	0		1.249	1.24	0.237
					0.000852	0.001	0.06						0.000852	0.001	0.001						0.001	0.001	0.001						1.241	1.203	0.237
					0.000852	0.001	0.243						0.000852	0.001	0.001						0.001	0.001	0.001						1.238	1.153	0.235
					0.000852	0.001	0.958						0.000852	0.001	0.001						0.001	0.001	0.001						1.209	1.122	0.231
					0.000852	0.001	0.107						0.000852	0.001	0.001						0.001	0.001	0.001						1.199	1.085	0.228
					0.000852	0.001	0.152						0.000852	0.001	0.001						0.001	0.001	0.001						1.196	1.025	0.218
					0.000852	0.001	0.119						0.000852	0.001	0.001						0.001	0.001	0.001						1.172	0.813	0.215
					0.000852	0.001	0.638						0.000852	0.001	0.001						0.001	0.001	0.001						1.166	0.791	0.214
					0.000852	0.001	0.336						0.000852	0.001	0.001						0.001	0.001	0.001						1.137	0.79	0.213
					0.000852	0.001	0.219						0.000852	0.001	0.001						0.001	0.001	0.001						1.123	0.787	0.212
					0.000852	0.001	0.251						0.000852	0.001	0.001						0.001	0.001	0.001						1.095	0.777	0.212
					0.000852	0.001	0.391						0.000852	0.001	0.001						0.001	0.001	0.001						1.095	0.756	0.208
					0.000852	0.001	0.092						0.000852	0.001	0.001						0.001	0.001	0.001						1.061	0.712	0.207
					0.000852	0.001	0.003						0.000852	0.001	0.001						0.001	0.001	0.001						1.052	0.711	0.206
					0.000852	0.001	0.388						0.000852	0.001	0.001						0.001	0.001	0.001						1.047	0.703	0.204
					0.000852	0.001	0.039						0.000852	0.001	0.001						0.001	0.001	0.001						1.022	0.687	0.203
					0.000852	0.001	0.081						0.000852	0.001	0.001						0.001	0.001	0.001						1.014	0.662	0.201
					0.000852	0.001	0.106						0.000852	0.001	0.001						0.001	0.001	0.001						0.998	0.66	0.2
					0.000852	0.001	0.391						0.000852	0.001	0.001						0.001	0.001	0.001						0.989	0.632	0.198
					0.000938	0.001	0.181						0.000938	0.001	0.001						0.001	0.001	0.002						0.975	0.625	0.198
					0.000938	0.001	0.008						0.000938	0.001	0.001						0.001	0.001	0.002						0.967	0.625	0.197
					0.000938	0.001	0.16						0.000938	0.001	0.001						0.001	0.001	0.002						0.958	0.612	0.197
					0.000938	0.001	0.032						0.000938	0.002	0.001						0.001	0.002	0.002						0.948	0.592	0.197
					0.000938	0.001	0.053						0.000938	0.002	0.001						0.001	0.002	0.002						0.943	0.591	0.195
					0.000938	0.001	0.409						0.000938	0.002	0.001						0.001	0.002	0.002						0.941	0.581	0.191
					0.000938	0.001	0.005						0.000938	0.002	0.001						0.001	0.002	0.002						0.938	0.564	0.19
					0.000938	0.001	0.244						0.000938	0.002	0.001						0.001	0.002	0.002						0.938	0.552	0.187
					0.000938	0.001	0.039						0.000938	0.002	0.001						0.001	0.002	0.002						0.933	0.552	0.185
					0.000938	0.001	0.862						0.000938	0.002	0.001						0.001	0.002	0.002						0.93	0.538	0.184
					0.000938	0.001	0.144						0.000938	0.002	0.001						0.001	0.002	0.002						0.928	0.527	0.184
					0.000938	0.001	0.288						0.000938	0.002	0.001						0.001	0.002	0.002						0.92	0.523	0.183
					0.000938	0.001	0.131						0.000938	0.002	0.001						0.001	0.002	0.002						0.916	0.513	0.182
					0.000938	0.001	0.000938						0.000938	0.002	0.001						0.001	0.002	0.002						0.913	0.511	0.182
					0.000938	0.001	0.063						0.000938	0.002	0.001						0.001	0.002	0.002						0.905	0.507	0.18
					0.000938	0.001	0.055						0.000938	0.002	0.001						0.001	0.002	0.002						0.901	0.506	0.178
					0.000938	0.001	0.186						0.000938	0.002	0.001						0.001	0.002	0.002						0.897	0.484	0.178
					0.000938	0.001	0.283						0.000938	0.002	0.001						0.001	0.002	0.002						0.892	0.475	0.178
					0.000938	0.001	0.007						0.000938	0.002	0.001						0.001	0.002	0.002						0.892	0.463	0.176
					0.000938	0.001	0.005						0.000938	0.002	0.001						0.001	0.002	0.002						0.863	0.462	0.175
					0.000938	0.001	0.062						0.000938	0.002	0.001						0.001	0.002	0.002						0.862	0.459	0.164
					0.000938	0.001	0.355						0.000938	0.002	0.001						0.001	0.002	0.002						0.861	0.455	0.158
					0.000938	0.001	0.017						0.000938	0.002	0.001						0.001	0.002	0.002						0.846	0.453	0.154
					0.000938	0.001	0.059						0.000938	0.002	0.001						0.001	0.002	0.002						0.84	0.451	0.154
					0.000938	0.001	0.148						0.000938	0.002	0.001						0.001	0.002	0.002						0.839	0.448	0.154
					0.000938	0.001	0.109						0.000938	0.002	0.001						0.001	0.002	0.002						0.838	0.439	0.151
					0.000938	0.001	0.006						0.000938	0.002	0.001						0.001	0.002	0.002						0.822	0.438	0.147
					0.000938	0.001	0.237						0.000938	0.002	0.001						0.001	0.002	0.002						0.822	0.43	0.147
					0.000938	0.001	0.005						0.000938	0.002	0.001						0.001	0.002	0.002						0.821	0.428	0.146
					0.000938	0.001	0.28						0.000938	0.002	0.001						0.001	0.002	0.002						0.819	0.425	0.145
					0.000938	0.001	0.066						0.000938	0.002	0.001						0.001	0.002	0.002						0.818	0.424	0.145
					0.000938	0.001	0.002						0.000938	0.002	0.001						0.001	0.002	0.002						0.818	0.423	0.145
					0.000938	0.001	0.02						0.000938	0.002	0.001						0.001	0.002	0.002						0.817	0.421	0.144
					0.000993	0.001	0.485						0.000993	0.002	0.001						0.001	0.002	0.002						0.809	0.42	0.143
					0.000993	0.001	0.105						0.000993	0.002	0.001						0.001	0.002	0.002						0.807	0.419	0.143
					0.000993	0.001	0.467						0.000993	0.002	0.001						0.001	0.002	0.002						0.806	0.417	0.14
					0.000993	0.001	0.077						0.000993	0.002	0.001						0.001	0.002	0.002						0.8	0.41	0.139
					0.000993	0.001	0.05						0.000993	0.002	0.001						0.001	0.002	0.002						0.799	0.408	0.139
					0.000993	0.001	0.657						0.000993	0.002	0.001						0.001	0.002	0.002						0.79	0.404	0.139
					0.000993	0.001	0.17						0.000993	0.002	0.001						0.001	0.002	0.002						0.788	0.398	0.137
					0.000993	0.001	0.179						0.000993	0.002	0.001						0.001	0.002	0.002						0.779	0.396	0.134
					0.000993	0.001	0.134						0.000993	0.002	0.001						0.001	0.002	0.002						0.774	0.388	0.134
					0.000993	0.001	0.13						0.000993	0.002	0.001						0.001	0.002	0.002						0.771	0.385	0.133
					0.000993	0.001	0.146						0.000993	0.002	0.001						0.001	0.002	0.002						0.771	0.383	0.133
					0.000993	0.001	0.035						0.000993	0.002	0.001						0.001	0.002	0.002						0.765	0.383	0.132
					0.001	0.001	0.102						0.001	0.002	0.001						0.001	0.002	0.002						0.765	0.382	0.132
					0.001	0.001	0.017						0.001	0.002	0.001						0.001	0.002	0.002						0.761	0.38	0.132
					0.001	0.001	0.075						0.001	0.002	0.001						0.001	0.002	0.002						0.759	0.379	0.13
					0.001	0.001	0.443						0.001	0.002	0.001						0.001	0.002	0.002						0.746	0.374	0.13
					0.001	0.001	0.362						0.001	0.002	0.001						0.001	0.002	0.002						0.735	0.372	0.13
					0.001	0.001	0.301						0.001	0.002	0.001						0.001	0.002	0.002						0.733	0.371	0.13
					0.001	0.001	0.069						0.001	0.002	0.001						0.001	0.002	0.002						0.727	0.366	0.13
					0.001	0.001	0.353						0.001	0.002	0.001						0.001	0.002	0.002						0.726	0.363	0.13
					0.001	0.001	0.07						0.001	0.002	0.001						0.001	0.002	0.002						0.724	0.362	0.129
					0.001	0.001	0.051						0.001	0.002	0.001						0.001	0.002	0.002						0.72	0.361	0.129
					0.001	0.001	0.948						0.001	0.002	0.001						0.001	0.002	0.002						0.719	0.349	0.128
					0.001	0.001	0.02						0.001	0.002	0.001						0.001	0.002	0.002						0.715	0.349	0.128
					0.001	0.001	0.267						0.001	0.002	0.001						0.001	0.002	0.002						0.712	0.348	0.126
					0.001	0.001	0.034						0.001	0.002	0.001						0.001	0.002	0.002						0.71	0.346	0.126
					0.001	0.001	0.497						0.001	0.002	0.001						0.001	0.002	0.002						0.706	0.345	0.126
					0.001	0.001	0.286						0.001	0.002	0.001						0.001	0.002	0.002						0.706	0.343	0.126
					0.001	0.001	0.448						0.001	0.002	0.001						0.001	0.002	0.002						0.704	0.341	0.125
					0.001	0.001	0.055						0.001	0.002	0.001						0.001	0.002	0.002						0.698	0.34	0.125
					0.001	0.001	0.023						0.001	0.002	0.001						0.001	0.002	0.002						0.697	0.339	0.125
					0.001	0.001	0.032						0.001	0.003	0.001						0.001	0.003	0.002						0.697	0.338	0.125
					0.001	0.001	0.115						0.001	0.003	0.001						0.001	0.003	0.002						0.696	0.332	0.123
					0.001	0.001	0.514						0.001	0.003	0.001						0.001	0.003	0.002						0.694	0.327	0.122
					0.001	0.001	0.031						0.001	0.003	0.001						0.001	0.003	0.002						0.687	0.325	0.12
					0.001	0.001	0.194						0.001	0.003	0.001						0.001	0.003	0.002						0.687	0.324	0.12
					0.001	0.001	0.007						0.001	0.003	0.001						0.001	0.003	0.002						0.685	0.323	0.119
					0.001	0.001	0.009						0.001	0.003	0.001						0.001	0.003	0.002						0.685	0.323	0.118
					0.001	0.001	0.126						0.001	0.003	0.001						0.001	0.003	0.002						0.684	0.321	0.117
					0.001	0.001	0.006						0.001	0.003	0.001						0.001	0.003	0.002						0.682	0.317	0.117
					0.001	0.002	0.054						0.001	0.003	0.002						0.002	0.003	0.003						0.675	0.316	0.116
					0.001	0.002	0.028						0.001	0.003	0.002						0.002	0.003	0.003						0.674	0.314	0.116
					0.001	0.002	0.238						0.001	0.003	0.002						0.002	0.003	0.003						0.674	0.313	0.116
					0.001	0.002	0.338						0.001	0.003	0.002						0.002	0.003	0.003						0.674	0.312	0.116
					0.001	0.002	0.244						0.001	0.003	0.002						0.002	0.003	0.003						0.673	0.311	0.115
					0.001	0.002	0.053						0.001	0.003	0.002						0.002	0.003	0.003						0.672	0.311	0.114
					0.001	0.002	0.026						0.001	0.003	0.002						0.002	0.003	0.003						0.672	0.31	0.113
					0.001	0.002	0.18						0.001	0.003	0.002						0.002	0.003	0.003						0.669	0.309	0.113
					0.001	0.002	0.01						0.001	0.003	0.002						0.002	0.003	0.003						0.667	0.309	0.112
					0.001	0.002	0.002						0.001	0.003	0.002						0.002	0.003	0.003						0.666	0.306	0.111
					0.001	0.002	0.008						0.001	0.003	0.002						0.002	0.003	0.003						0.665	0.305	0.11
					0.001	0.002	0.001						0.001	0.003	0.002						0.002	0.003	0.003						0.665	0.303	0.11
					0.001	0.002	0.073						0.001	0.003	0.002						0.002	0.003	0.003						0.664	0.302	0.11
					0.001	0.002	0.002						0.001	0.003	0.002						0.002	0.003	0.003						0.659	0.3	0.109
					0.001	0.002	0.009						0.001	0.003	0.002						0.002	0.003	0.003						0.657	0.299	0.108
					0.001	0.002	0.036						0.001	0.003	0.002						0.002	0.003	0.003						0.657	0.299	0.108
					0.001	0.002	0.04						0.001	0.003	0.002						0.002	0.003	0.003						0.655	0.298	0.106
					0.001	0.002	0.001						0.001	0.003	0.002						0.002	0.003	0.003						0.65	0.298	0.105
					0.001	0.002	0.047						0.001	0.003	0.002						0.002	0.003	0.003						0.646	0.297	0.105
					0.001	0.002	0.151						0.001	0.003	0.002						0.002	0.003	0.003						0.646	0.297	0.104
					0.001	0.002	0.065						0.001	0.003	0.002						0.002	0.003	0.003						0.641	0.297	0.104
					0.001	0.002	0.053						0.001	0.003	0.002						0.002	0.003	0.003						0.64	0.296	0.104
					0.001	0.002	0.000938						0.001	0.003	0.002						0.002	0.003	0.003						0.638	0.288	0.104
					0.001	0.002	0.001						0.001	0.003	0.002						0.002	0.003	0.003						0.637	0.287	0.103
					0.001	0.002	0.003						0.001	0.003	0.002						0.002	0.003	0.003						0.637	0.286	0.101
					0.001	0.002	0.118						0.001	0.003	0.002						0.002	0.003	0.003						0.636	0.286	0.1
					0.001	0.002	0.096						0.001	0.003	0.002						0.002	0.003	0.003						0.636	0.284	0.1
					0.001	0.002	0.054						0.001	0.003	0.002						0.002	0.003	0.003						0.635	0.283	0.1
					0.001	0.002	0.243						0.001	0.003	0.002						0.002	0.003	0.003						0.633	0.28	0.098
					0.001	0.002	0.113						0.001	0.003	0.002						0.002	0.003	0.003						0.628	0.279	0.098
					0.001	0.002	0.032						0.001	0.003	0.002						0.002	0.003	0.003						0.622	0.279	0.097
					0.001	0.002	0.034						0.001	0.003	0.002						0.002	0.003	0.003						0.621	0.278	0.097
					0.001	0.002	0.152						0.001	0.003	0.002						0.002	0.003	0.003						0.619	0.278	0.096
					0.001	0.002	0.006						0.001	0.003	0.002						0.002	0.003	0.003						0.619	0.278	0.096
					0.001	0.002	0.029						0.001	0.003	0.002						0.002	0.003	0.004						0.619	0.274	0.095
					0.001	0.002	0.006						0.001	0.003	0.002						0.002	0.003	0.004						0.615	0.272	0.095
					0.001	0.002	0.001						0.001	0.003	0.002						0.002	0.003	0.004						0.615	0.27	0.095
					0.001	0.002	0.062						0.001	0.004	0.002						0.002	0.004	0.004						0.611	0.269	0.095
					0.001	0.002	0.047						0.001	0.004	0.002						0.002	0.004	0.004						0.611	0.268	0.094
					0.001	0.002	0.092						0.001	0.004	0.002						0.002	0.004	0.004						0.611	0.265	0.094
					0.001	0.002	0.026						0.001	0.004	0.002						0.002	0.004	0.004						0.609	0.265	0.094
					0.001	0.002	0.004						0.001	0.004	0.002						0.002	0.004	0.004						0.608	0.264	0.092
					0.001	0.002	0.181						0.001	0.004	0.002						0.002	0.004	0.004						0.608	0.264	0.092
					0.001	0.002	0.016						0.001	0.004	0.002						0.002	0.004	0.004						0.608	0.261	0.09
					0.001	0.002	0.219						0.001	0.004	0.002						0.002	0.004	0.004						0.608	0.261	0.089
					0.001	0.002	0.032						0.001	0.004	0.002						0.002	0.004	0.004						0.604	0.26	0.089
					0.001	0.002	0.003						0.001	0.004	0.002						0.002	0.004	0.004						0.598	0.259	0.088
					0.001	0.002	0.01						0.001	0.004	0.002						0.002	0.004	0.004						0.596	0.259	0.088
					0.001	0.002	0.001						0.001	0.004	0.002						0.002	0.004	0.004						0.59	0.256	0.087
					0.001	0.002	0.171						0.001	0.004	0.002						0.002	0.004	0.004						0.59	0.256	0.087
					0.001	0.002	0.144						0.001	0.004	0.002						0.002	0.004	0.004						0.588	0.256	0.086
					0.001	0.002	0.002						0.001	0.004	0.002						0.002	0.004	0.004						0.587	0.254	0.085
					0.001	0.002	0.107						0.001	0.004	0.002						0.002	0.004	0.004						0.587	0.254	0.085
					0.001	0.002	0.328						0.001	0.004	0.002						0.002	0.004	0.004						0.586	0.253	0.085
					0.001	0.002	0.149						0.001	0.004	0.002						0.002	0.004	0.004						0.583	0.253	0.084
					0.001	0.002	0.207						0.001	0.004	0.002						0.002	0.004	0.004						0.583	0.253	0.084
					0.001	0.002	0.01						0.001	0.004	0.002						0.002	0.004	0.004						0.581	0.252	0.084
					0.001	0.002	0.016						0.001	0.004	0.002						0.002	0.004	0.004						0.579	0.252	0.083
					0.001	0.002	0.016						0.001	0.004	0.002						0.002	0.004	0.004						0.577	0.252	0.082
					0.001	0.002	0.025						0.001	0.004	0.002						0.002	0.004	0.004						0.575	0.252	0.081
					0.001	0.002	0.01						0.001	0.004	0.002						0.002	0.004	0.004						0.575	0.252	0.081
					0.001	0.002	0.014						0.001	0.004	0.002						0.002	0.004	0.004						0.572	0.252	0.08
					0.001	0.002	0.159						0.001	0.004	0.002						0.002	0.004	0.004						0.571	0.25	0.08
					0.001	0.002	0.188						0.001	0.004	0.002						0.002	0.004	0.004						0.57	0.249	0.08
					0.001	0.002	0.532						0.001	0.004	0.002						0.002	0.004	0.004						0.569	0.247	0.079
					0.001	0.002	0.326						0.001	0.004	0.002						0.002	0.004	0.004						0.568	0.246	0.079
					0.001	0.002	0.005						0.001	0.004	0.002						0.002	0.004	0.005						0.568	0.245	0.079
					0.001	0.002	0.026						0.001	0.004	0.002						0.002	0.004	0.005						0.568	0.245	0.078
					0.001	0.002	0.234						0.001	0.004	0.002						0.002	0.004	0.005						0.567	0.245	0.078
					0.001	0.002	0.003						0.001	0.004	0.002						0.002	0.004	0.005						0.565	0.244	0.077
					0.001	0.002	0.002						0.001	0.004	0.002						0.002	0.004	0.005						0.562	0.244	0.077
					0.001	0.002	0.146						0.001	0.004	0.002						0.002	0.004	0.005						0.561	0.244	0.076
					0.001	0.002	0.249						0.001	0.004	0.002						0.002	0.004	0.005						0.561	0.242	0.076
					0.001	0.002	0.037						0.001	0.004	0.002						0.002	0.004	0.005						0.56	0.242	0.076
					0.001	0.002	0.132						0.001	0.004	0.002						0.002	0.004	0.005						0.56	0.242	0.075
					0.001	0.002	0.011						0.001	0.004	0.002						0.002	0.004	0.005						0.56	0.241	0.075
					0.001	0.002	0.005						0.001	0.004	0.002						0.002	0.004	0.005						0.559	0.241	0.075
					0.001	0.002	0.003						0.001	0.004	0.002						0.002	0.004	0.005						0.558	0.24	0.075
					0.001	0.002	0.194						0.001	0.004	0.002						0.002	0.004	0.005						0.556	0.237	0.074
					0.001	0.002	0.048						0.001	0.005	0.002						0.002	0.005	0.005						0.555	0.237	0.073
					0.001	0.002	0.032						0.001	0.005	0.002						0.002	0.005	0.005						0.553	0.237	0.072
					0.001	0.002	0.001						0.001	0.005	0.002						0.002	0.005	0.005						0.553	0.236	0.072
					0.001	0.002	0.094						0.001	0.005	0.002						0.002	0.005	0.005						0.552	0.236	0.072
					0.001	0.002	0.053						0.001	0.005	0.002						0.002	0.005	0.005						0.551	0.235	0.071
					0.001	0.002	0.004						0.001	0.005	0.002						0.002	0.005	0.005						0.55	0.234	0.071
					0.001	0.002	0.001						0.001	0.005	0.002						0.002	0.005	0.005						0.547	0.234	0.069
					0.001	0.002	0.276						0.001	0.005	0.002						0.002	0.005	0.005						0.547	0.233	0.069
					0.001	0.002	0.384						0.001	0.005	0.002						0.002	0.005	0.005						0.546	0.233	0.069
					0.001	0.002	0.145						0.001	0.005	0.002						0.002	0.005	0.005						0.542	0.232	0.069
					0.001	0.002	0.242						0.001	0.005	0.002						0.002	0.005	0.005						0.542	0.23	0.068
					0.001	0.002	0.198						0.001	0.005	0.002						0.002	0.005	0.005						0.54	0.228	0.068
					0.001	0.002	0.028						0.001	0.005	0.002						0.002	0.005	0.005						0.538	0.227	0.068
					0.001	0.002	0.013						0.001	0.005	0.002						0.002	0.005	0.005						0.537	0.226	0.068
					0.001	0.002	0.194						0.001	0.005	0.002						0.002	0.005	0.005						0.535	0.225	0.068
					0.001	0.002	0.053						0.001	0.005	0.002						0.002	0.005	0.005						0.535	0.224	0.067
					0.001	0.002	0.028						0.001	0.005	0.002						0.002	0.005	0.005						0.532	0.222	0.066
					0.001	0.002	0.049						0.001	0.005	0.002						0.002	0.005	0.005						0.532	0.22	0.066
					0.001	0.002	0.122						0.001	0.005	0.002						0.002	0.005	0.005						0.531	0.219	0.065
					0.001	0.002	0.417						0.001	0.005	0.002						0.002	0.005	0.005						0.53	0.218	0.065
					0.001	0.002	0.104						0.001	0.005	0.002						0.002	0.005	0.006						0.527	0.218	0.065
					0.001	0.002	0.058						0.001	0.005	0.002						0.002	0.005	0.006						0.526	0.217	0.064
					0.001	0.002	0.011						0.001	0.005	0.002						0.002	0.005	0.006						0.525	0.217	0.064
					0.001	0.002	0.149						0.001	0.005	0.002						0.002	0.005	0.006						0.524	0.217	0.064
					0.001	0.002	0.033						0.001	0.005	0.002						0.002	0.005	0.006						0.523	0.216	0.064
					0.001	0.002	0.02						0.001	0.005	0.002						0.002	0.005	0.006						0.523	0.216	0.063
					0.001	0.002	0.023						0.001	0.005	0.002						0.002	0.005	0.006						0.519	0.216	0.063
					0.001	0.002	0.007						0.001	0.005	0.002						0.002	0.005	0.006						0.517	0.215	0.062
					0.001	0.002	0.082						0.001	0.005	0.002						0.002	0.005	0.006						0.516	0.214	0.062
					0.001	0.002	0.038						0.001	0.005	0.002						0.002	0.005	0.006						0.515	0.214	0.062
					0.001	0.002	0.389						0.001	0.005	0.002						0.002	0.005	0.006						0.515	0.214	0.061
					0.001	0.002	0.008						0.001	0.005	0.002						0.002	0.005	0.006						0.514	0.214	0.06
					0.001	0.002	0.005						0.001	0.006	0.002						0.002	0.006	0.006						0.512	0.214	0.059
					0.001	0.002	0.002						0.001	0.006	0.002						0.002	0.006	0.006						0.512	0.213	0.059
					0.001	0.002	0.12						0.001	0.006	0.002						0.002	0.006	0.006						0.51	0.213	0.058
					0.001	0.002	0.000938						0.001	0.006	0.002						0.002	0.006	0.006						0.507	0.213	0.058
					0.001	0.002	0.256						0.001	0.006	0.002						0.002	0.006	0.006						0.504	0.212	0.058
					0.001	0.002	0.114						0.001	0.006	0.002						0.002	0.006	0.006						0.504	0.212	0.058
					0.001	0.002	0.002						0.001	0.006	0.002						0.002	0.006	0.006						0.503	0.211	0.058
					0.001	0.002	0.182						0.001	0.006	0.002						0.002	0.006	0.006						0.502	0.209	0.058
					0.001	0.002	0.013						0.001	0.006	0.002						0.002	0.006	0.006						0.501	0.209	0.057
					0.001	0.002	0.234						0.001	0.006	0.002						0.002	0.006	0.006						0.501	0.209	0.057
					0.001	0.002	0.053						0.001	0.006	0.002						0.002	0.006	0.006						0.5	0.208	0.057
					0.001	0.002	0.167						0.001	0.006	0.002						0.002	0.006	0.006						0.499	0.207	0.057
					0.001	0.002	0.178						0.001	0.006	0.002						0.002	0.006	0.006						0.499	0.207	0.057
					0.001	0.002	0.008						0.001	0.006	0.002						0.002	0.006	0.006						0.498	0.207	0.057
					0.001	0.002	0.001						0.001	0.006	0.002						0.002	0.006	0.006						0.498	0.205	0.056
					0.001	0.002	0.065						0.001	0.006	0.002						0.002	0.006	0.006						0.497	0.204	0.056
					0.001	0.002	0.033						0.001	0.006	0.002						0.002	0.006	0.006						0.497	0.204	0.056
					0.001	0.002	0.084						0.001	0.006	0.002						0.002	0.006	0.006						0.496	0.203	0.055
					0.001	0.002	0.045						0.001	0.006	0.002						0.002	0.006	0.007						0.496	0.203	0.055
					0.001	0.002	0.056						0.001	0.006	0.002						0.002	0.006	0.007						0.494	0.201	0.055
					0.001	0.002	0.005						0.001	0.006	0.002						0.002	0.006	0.007						0.491	0.2	0.054
					0.001	0.002	0.002						0.001	0.006	0.002						0.002	0.006	0.007						0.488	0.2	0.054
					0.001	0.002	0.13						0.001	0.006	0.002						0.002	0.006	0.007						0.486	0.199	0.053
					0.001	0.002	1.363						0.001	0.006	0.002						0.002	0.006	0.007						0.486	0.198	0.053
					0.001	0.002	0.385						0.001	0.006	0.002						0.002	0.006	0.007						0.485	0.198	0.053
					0.001	0.002	0.696						0.001	0.006	0.002						0.002	0.006	0.007						0.485	0.198	0.053
					0.001	0.002	1.272						0.001	0.006	0.002						0.002	0.006	0.007						0.485	0.196	0.053
					0.001	0.002	0.067						0.001	0.006	0.002						0.002	0.006	0.007						0.484	0.194	0.053
					0.001	0.002	0.03						0.001	0.006	0.002						0.002	0.006	0.007						0.483	0.193	0.052
					0.001	0.002	0.733						0.001	0.006	0.002						0.002	0.006	0.007						0.481	0.193	0.052
					0.001	0.002	0.19						0.001	0.006	0.002						0.002	0.006	0.007						0.48	0.192	0.052
					0.001	0.002	0.103						0.001	0.006	0.002						0.002	0.006	0.007						0.479	0.192	0.051
					0.001	0.002	0.861						0.001	0.006	0.002						0.002	0.006	0.007						0.478	0.192	0.051
					0.001	0.002	0.173						0.001	0.006	0.002						0.002	0.006	0.007						0.477	0.191	0.051
					0.001	0.002	0.281						0.001	0.007	0.002						0.002	0.007	0.007						0.477	0.191	0.051
					0.001	0.002	0.167						0.001	0.007	0.002						0.002	0.007	0.007						0.477	0.191	0.051
					0.001	0.002	0.013						0.001	0.007	0.002						0.002	0.007	0.007						0.475	0.19	0.05
					0.001	0.002	0.255						0.001	0.007	0.002						0.002	0.007	0.007						0.475	0.189	0.05
					0.001	0.002	0.123						0.001	0.007	0.002						0.002	0.007	0.008						0.474	0.188	0.05
					0.001	0.002	0.54						0.001	0.007	0.002						0.002	0.007	0.008						0.473	0.187	0.05
					0.001	0.002	0.404						0.001	0.007	0.002						0.002	0.007	0.008						0.471	0.187	0.05
					0.001	0.002	0.53						0.001	0.007	0.002						0.002	0.007	0.008						0.468	0.187	0.05
					0.001	0.002	0.289						0.001	0.007	0.003						0.002	0.007	0.008						0.467	0.186	0.049
					0.001	0.002	0.185						0.001	0.007	0.003						0.002	0.007	0.008						0.466	0.186	0.049
					0.001	0.002	0.011						0.001	0.007	0.003						0.002	0.007	0.008						0.466	0.186	0.049
					0.001	0.002	0.561						0.001	0.007	0.003						0.002	0.007	0.008						0.465	0.186	0.049
					0.001	0.002	0.498						0.001	0.007	0.003						0.002	0.007	0.008						0.465	0.185	0.048
					0.001	0.002	0.357						0.001	0.007	0.003						0.002	0.007	0.008						0.464	0.184	0.048
					0.001	0.002	0.415						0.001	0.007	0.003						0.002	0.007	0.008						0.464	0.183	0.048
					0.001	0.002	0.027						0.001	0.007	0.003						0.002	0.007	0.008						0.464	0.182	0.047
					0.001	0.002	0.583						0.001	0.007	0.003						0.002	0.007	0.008						0.462	0.181	0.047
					0.001	0.002	0.078						0.001	0.007	0.003						0.002	0.007	0.008						0.461	0.18	0.047
					0.001	0.002	0.435						0.001	0.007	0.003						0.002	0.007	0.008						0.461	0.18	0.047
					0.001	0.002	0.199						0.001	0.007	0.003						0.002	0.007	0.008						0.46	0.179	0.047
					0.001	0.002	0.137						0.001	0.007	0.003						0.002	0.007	0.008						0.46	0.179	0.046
					0.001	0.002	0.006						0.001	0.007	0.003						0.002	0.007	0.009						0.46	0.179	0.045
					0.001	0.002	0.043						0.001	0.007	0.003						0.002	0.007	0.009						0.459	0.178	0.045
					0.001	0.002	0.000938						0.001	0.007	0.003						0.002	0.007	0.009						0.458	0.178	0.044
					0.001	0.003	0.35						0.001	0.007	0.003						0.003	0.007	0.009						0.458	0.178	0.044
					0.001	0.003	0.148						0.001	0.007	0.003						0.003	0.007	0.009						0.457	0.177	0.044
					0.001	0.003	0.253						0.001	0.007	0.003						0.003	0.007	0.009						0.457	0.177	0.043
					0.001	0.003	0.941						0.001	0.007	0.003						0.003	0.007	0.009						0.456	0.177	0.043
					0.001	0.003	0.807						0.001	0.007	0.003						0.003	0.007	0.009						0.456	0.176	0.043
					0.001	0.003	0.006						0.001	0.008	0.003						0.003	0.008	0.009						0.455	0.176	0.043
					0.001	0.003	0.088						0.001	0.008	0.003						0.003	0.008	0.009						0.453	0.175	0.043
					0.001	0.003	0.821						0.001	0.008	0.003						0.003	0.008	0.009						0.453	0.174	0.043
					0.001	0.003	0.012						0.001	0.008	0.003						0.003	0.008	0.009						0.452	0.173	0.043
					0.001	0.003	0.413						0.001	0.008	0.003						0.003	0.008	0.009						0.451	0.172	0.042
					0.001	0.003	0.008						0.001	0.008	0.003						0.003	0.008	0.009						0.45	0.172	0.042
					0.001	0.003	0.761						0.001	0.008	0.003						0.003	0.008	0.009						0.449	0.171	0.042
					0.001	0.003	0.497						0.001	0.008	0.003						0.003	0.008	0.009						0.448	0.171	0.042
					0.001	0.003	0.122						0.001	0.008	0.003						0.003	0.008	0.009						0.448	0.17	0.041
					0.001	0.003	0.669						0.001	0.008	0.003						0.003	0.008	0.01						0.447	0.17	0.041
					0.001	0.003	0.011						0.001	0.008	0.003						0.003	0.008	0.01						0.446	0.17	0.041
					0.001	0.003	0.043						0.001	0.008	0.003						0.003	0.008	0.01						0.445	0.169	0.041
					0.001	0.003	0.192						0.001	0.008	0.003						0.003	0.008	0.01						0.443	0.169	0.04
					0.001	0.003	0.225						0.001	0.008	0.003						0.003	0.008	0.01						0.443	0.169	0.04
					0.001	0.003	0.002						0.001	0.008	0.003						0.003	0.008	0.01						0.442	0.168	0.04
					0.001	0.003	0.376						0.001	0.008	0.003						0.003	0.008	0.01						0.442	0.168	0.04
					0.001	0.003	0.665						0.001	0.008	0.003						0.003	0.008	0.01						0.441	0.167	0.04
					0.001	0.003	0.694						0.001	0.008	0.003						0.003	0.008	0.01						0.44	0.167	0.039
					0.001	0.003	0.077						0.001	0.008	0.003						0.003	0.008	0.01						0.438	0.167	0.039
					0.001	0.003	0.429						0.001	0.008	0.003						0.003	0.008	0.01						0.435	0.167	0.039
					0.001	0.003	0.193						0.001	0.008	0.003						0.003	0.008	0.01						0.435	0.167	0.039
					0.001	0.003	0.92						0.001	0.008	0.003						0.003	0.008	0.01						0.435	0.166	0.039
					0.001	0.003	0.017						0.001	0.008	0.003						0.003	0.008	0.01						0.434	0.166	0.038
					0.001	0.003	0.314						0.001	0.008	0.003						0.003	0.008	0.01						0.433	0.165	0.038
					0.001	0.003	0.045						0.001	0.008	0.003						0.003	0.008	0.011						0.433	0.165	0.038
					0.001	0.003	0.188						0.001	0.009	0.003						0.003	0.009	0.011						0.431	0.164	0.038
					0.001	0.003	0.001						0.001	0.009	0.003						0.003	0.009	0.011						0.431	0.163	0.037
					0.001	0.003	0.114						0.001	0.009	0.003						0.003	0.009	0.011						0.43	0.163	0.037
					0.001	0.003	0.546						0.001	0.009	0.003						0.003	0.009	0.011						0.429	0.162	0.037
					0.001	0.003	0.288						0.001	0.009	0.003						0.003	0.009	0.011						0.429	0.161	0.037
					0.001	0.003	0.228						0.001	0.009	0.003						0.003	0.009	0.011						0.429	0.161	0.037
					0.001	0.003	0.003						0.001	0.009	0.003						0.003	0.009	0.011						0.428	0.161	0.037
					0.001	0.003	1.465						0.001	0.009	0.003						0.003	0.009	0.011						0.428	0.161	0.037
					0.001	0.003	0.027						0.001	0.009	0.003						0.003	0.009	0.011						0.426	0.161	0.037
					0.001	0.003	0.377						0.001	0.009	0.003						0.003	0.009	0.011						0.426	0.161	0.036
					0.001	0.003	0.01						0.001	0.009	0.003						0.003	0.009	0.011						0.425	0.16	0.036
					0.001	0.003	0.674						0.001	0.009	0.003						0.003	0.009	0.011						0.425	0.159	0.036
					0.001	0.003	0.002						0.001	0.009	0.003						0.003	0.009	0.011						0.424	0.159	0.036
					0.001	0.003	0.403						0.001	0.009	0.003						0.003	0.009	0.011						0.424	0.158	0.035
					0.001	0.003	0.015						0.001	0.009	0.003						0.003	0.009	0.011						0.424	0.157	0.035
					0.001	0.003	0.298						0.001	0.009	0.003						0.003	0.009	0.011						0.423	0.157	0.035
					0.001	0.003	0.611						0.001	0.009	0.003						0.003	0.009	0.011						0.423	0.157	0.035
					0.001	0.003	0.504						0.001	0.009	0.003						0.003	0.009	0.011						0.42	0.156	0.035
					0.001	0.003	0.104						0.001	0.009	0.003						0.003	0.009	0.011						0.419	0.156	0.035
					0.001	0.003	0.264						0.001	0.009	0.003						0.003	0.009	0.012						0.418	0.156	0.034
					0.001	0.003	0.507						0.001	0.009	0.003						0.003	0.009	0.012						0.418	0.156	0.034
					0.001	0.003	0.17						0.001	0.009	0.003						0.003	0.009	0.012						0.418	0.156	0.034
					0.001	0.003	0.229						0.001	0.009	0.003						0.003	0.009	0.012						0.417	0.156	0.034
					0.001	0.003	0.371						0.001	0.009	0.003						0.003	0.009	0.012						0.416	0.156	0.034
					0.001	0.003	0.818						0.001	0.009	0.003						0.003	0.009	0.012						0.415	0.155	0.034
					0.001	0.003	0.565						0.001	0.009	0.003						0.003	0.009	0.012						0.415	0.155	0.033
					0.001	0.003	0.226						0.001	0.009	0.003						0.003	0.009	0.012						0.415	0.155	0.033
					0.001	0.003	0.176						0.001	0.009	0.003						0.003	0.009	0.012						0.414	0.154	0.033
					0.001	0.003	0.045						0.001	0.01	0.003						0.003	0.01	0.012						0.413	0.154	0.033
					0.001	0.003	0.309						0.001	0.01	0.003						0.003	0.01	0.012						0.412	0.153	0.033
					0.001	0.003	0.219						0.001	0.01	0.003						0.003	0.01	0.012						0.411	0.152	0.033
					0.001	0.003	0.04						0.001	0.01	0.003						0.003	0.01	0.012						0.411	0.152	0.033
					0.001	0.003	0.003						0.001	0.01	0.003						0.003	0.01	0.012						0.411	0.152	0.033
					0.001	0.003	0.596						0.001	0.01	0.003						0.003	0.01	0.013						0.411	0.152	0.033
					0.001	0.003	0.023						0.001	0.01	0.003						0.003	0.01	0.013						0.409	0.151	0.033
					0.001	0.003	0.171						0.001	0.01	0.003						0.003	0.01	0.013						0.409	0.151	0.033
					0.001	0.003	0.185						0.001	0.01	0.003						0.003	0.01	0.013						0.409	0.151	0.033
					0.001	0.003	0.425						0.001	0.01	0.003						0.003	0.01	0.013						0.409	0.151	0.032
					0.001	0.003	0.051						0.001	0.01	0.003						0.003	0.01	0.013						0.409	0.15	0.032
					0.001	0.003	0.637						0.001	0.01	0.003						0.003	0.01	0.013						0.408	0.15	0.032
					0.001	0.003	0.282						0.001	0.01	0.003						0.003	0.01	0.013						0.405	0.149	0.032
					0.001	0.003	0.061						0.001	0.01	0.003						0.003	0.01	0.013						0.404	0.149	0.032
					0.001	0.003	0.014						0.001	0.01	0.003						0.003	0.01	0.013						0.404	0.148	0.031
					0.001	0.003	0.277						0.001	0.01	0.003						0.003	0.01	0.013						0.404	0.147	0.031
					0.001	0.003	0.297						0.001	0.01	0.003						0.003	0.01	0.013						0.403	0.146	0.031
					0.001	0.003	0.446						0.001	0.01	0.003						0.003	0.01	0.013						0.402	0.146	0.031
					0.001	0.003	0.42						0.001	0.01	0.003						0.003	0.01	0.014						0.401	0.146	0.031
					0.001	0.003	0.003						0.001	0.01	0.003						0.003	0.01	0.014						0.4	0.146	0.031
					0.001	0.003	0.674						0.001	0.01	0.003						0.003	0.01	0.014						0.399	0.146	0.03
					0.001	0.003	0.155						0.001	0.01	0.003						0.003	0.01	0.014						0.397	0.145	0.03
					0.001	0.003	0.004						0.001	0.01	0.003						0.003	0.01	0.014						0.397	0.145	0.03
					0.001	0.003	0.013						0.001	0.011	0.003						0.003	0.011	0.014						0.396	0.145	0.03
					0.001	0.003	0.156						0.001	0.011	0.003						0.003	0.011	0.014						0.395	0.145	0.03
					0.001	0.003	0.295						0.001	0.011	0.003						0.003	0.011	0.014						0.395	0.144	0.03
					0.001	0.003	0.002						0.001	0.011	0.003						0.003	0.011	0.014						0.395	0.144	0.03
					0.001	0.003	0.031						0.001	0.011	0.003						0.003	0.011	0.014						0.394	0.144	0.03
					0.001	0.003	0.706						0.001	0.011	0.003						0.003	0.011	0.014						0.393	0.143	0.03
					0.001	0.003	0.000852						0.001	0.011	0.003						0.003	0.011	0.014						0.393	0.143	0.029
					0.001	0.003	0.047						0.001	0.011	0.003						0.003	0.011	0.014						0.392	0.143	0.029
					0.001	0.003	0.284						0.001	0.011	0.003						0.003	0.011	0.014						0.392	0.142	0.029
					0.001	0.003	0.581						0.001	0.011	0.003						0.003	0.011	0.014						0.392	0.142	0.029
					0.001	0.003	0.102						0.001	0.011	0.003						0.003	0.011	0.014						0.391	0.142	0.029
					0.001	0.003	0.005						0.001	0.011	0.003						0.003	0.011	0.014						0.391	0.142	0.029
					0.001	0.003	0.318						0.001	0.011	0.003						0.003	0.011	0.014						0.391	0.142	0.029
					0.001	0.003	0.054						0.001	0.011	0.003						0.003	0.011	0.014						0.39	0.141	0.028
					0.001	0.003	0.354						0.001	0.011	0.003						0.003	0.011	0.015						0.389	0.141	0.028
					0.001	0.003	1.336						0.001	0.011	0.004						0.003	0.011	0.015						0.389	0.14	0.028
					0.001	0.003	0.268						0.001	0.011	0.004						0.003	0.011	0.015						0.389	0.14	0.028
					0.001	0.003	0.016						0.001	0.011	0.004						0.003	0.011	0.015						0.389	0.139	0.028
					0.001	0.003	0.128						0.001	0.011	0.004						0.003	0.011	0.015						0.389	0.139	0.028
					0.001	0.003	0.009						0.001	0.011	0.004						0.003	0.011	0.015						0.388	0.139	0.027
					0.001	0.003	0.278						0.001	0.011	0.004						0.003	0.011	0.015						0.388	0.139	0.027
					0.001	0.003	0.478						0.001	0.011	0.004						0.003	0.011	0.015						0.388	0.137	0.027
					0.001	0.003	0.066						0.001	0.012	0.004						0.003	0.012	0.015						0.388	0.137	0.027
					0.001	0.003	0.002						0.001	0.012	0.004						0.003	0.012	0.015						0.387	0.137	0.027
					0.001	0.003	0.158						0.001	0.012	0.004						0.003	0.012	0.016						0.386	0.136	0.027
					0.001	0.003	0.346						0.001	0.012	0.004						0.003	0.012	0.016						0.385	0.136	0.027
					0.001	0.003	0.029						0.001	0.012	0.004						0.003	0.012	0.016						0.385	0.136	0.026
					0.001	0.003	0.219						0.001	0.012	0.004						0.003	0.012	0.016						0.384	0.136	0.026
					0.001	0.003	0.283						0.001	0.012	0.004						0.003	0.012	0.016						0.384	0.136	0.026
					0.001	0.003	0.063						0.001	0.012	0.004						0.003	0.012	0.016						0.384	0.135	0.026
					0.001	0.003	0.021						0.001	0.012	0.004						0.003	0.012	0.016						0.382	0.135	0.025
					0.001	0.003	0.071						0.001	0.012	0.004						0.003	0.012	0.016						0.382	0.135	0.025
					0.001	0.003	0.229						0.001	0.012	0.004						0.003	0.012	0.016						0.382	0.134	0.025
					0.001	0.003	0.351						0.001	0.012	0.004						0.003	0.012	0.016						0.382	0.133	0.025
					0.001	0.003	0.429						0.001	0.012	0.004						0.003	0.012	0.016						0.381	0.133	0.025
					0.001	0.003	0.001						0.001	0.012	0.004						0.003	0.012	0.016						0.381	0.133	0.024
					0.001	0.003	0.147						0.001	0.012	0.004						0.003	0.012	0.016						0.38	0.133	0.024
					0.001	0.003	0.26						0.001	0.012	0.004						0.003	0.012	0.016						0.379	0.132	0.024
					0.001	0.003	0.372						0.001	0.012	0.004						0.003	0.012	0.016						0.378	0.132	0.024
					0.001	0.003	0.102						0.001	0.012	0.004						0.003	0.012	0.017						0.378	0.131	0.024
					0.001	0.003	0.015						0.001	0.012	0.004						0.003	0.012	0.017						0.377	0.131	0.024
					0.001	0.003	0.006						0.001	0.012	0.004						0.003	0.012	0.017						0.377	0.13	0.024
					0.001	0.003	0.088						0.001	0.012	0.004						0.003	0.012	0.017						0.376	0.13	0.024
					0.001	0.003	0.01						0.001	0.012	0.004						0.003	0.012	0.017						0.376	0.13	0.024
					0.001	0.003	0.001						0.001	0.012	0.004						0.003	0.012	0.017						0.376	0.13	0.023
					0.001	0.003	0.135						0.001	0.012	0.004						0.003	0.012	0.017						0.375	0.13	0.023
					0.001	0.003	0.006						0.001	0.012	0.004						0.003	0.012	0.017						0.375	0.13	0.023
					0.001	0.003	0.103						0.001	0.013	0.004						0.003	0.013	0.017						0.375	0.13	0.023
					0.001	0.003	0.007						0.001	0.013	0.004						0.003	0.013	0.017						0.375	0.13	0.023
					0.001	0.003	0.327						0.001	0.013	0.004						0.003	0.013	0.017						0.374	0.13	0.023
					0.001	0.003	0.003						0.001	0.013	0.004						0.003	0.013	0.017						0.372	0.13	0.023
					0.001	0.003	0.105						0.001	0.013	0.004						0.003	0.013	0.017						0.372	0.129	0.023
					0.001	0.003	0.001						0.001	0.013	0.004						0.003	0.013	0.017						0.372	0.129	0.023
					0.001	0.003	0.301						0.001	0.013	0.004						0.003	0.013	0.017						0.371	0.129	0.023
					0.001	0.003	0.01						0.001	0.013	0.004						0.003	0.013	0.017						0.37	0.128	0.022
					0.001	0.003	0.002						0.001	0.013	0.004						0.003	0.013	0.017						0.37	0.128	0.022
					0.001	0.003	0.03						0.001	0.013	0.004						0.003	0.013	0.017						0.369	0.128	0.022
					0.001	0.003	0.001						0.001	0.013	0.004						0.003	0.013	0.018						0.367	0.128	0.022
					0.001	0.003	0.001						0.001	0.013	0.004						0.003	0.013	0.018						0.366	0.128	0.022
					0.001	0.003	0.006						0.001	0.013	0.004						0.003	0.013	0.018						0.365	0.128	0.022
					0.001	0.003	0.024						0.001	0.013	0.004						0.003	0.013	0.018						0.365	0.127	0.022
					0.001	0.003	0.017						0.001	0.013	0.004						0.003	0.013	0.018						0.364	0.127	0.021
					0.001	0.003	0.045						0.001	0.013	0.004						0.003	0.013	0.018						0.363	0.127	0.021
					0.001	0.003	0.007						0.001	0.013	0.004						0.003	0.013	0.018						0.362	0.127	0.021
					0.001	0.004	0.248						0.001	0.013	0.004						0.004	0.013	0.018						0.362	0.127	0.021
					0.001	0.004	0.033						0.001	0.013	0.004						0.004	0.013	0.018						0.361	0.127	0.021
					0.001	0.004	0.03						0.001	0.013	0.004						0.004	0.013	0.018						0.36	0.127	0.021
					0.001	0.004	0.23						0.001	0.013	0.004						0.004	0.013	0.018						0.36	0.126	0.021
					0.001	0.004	0.117						0.001	0.013	0.004						0.004	0.013	0.019						0.358	0.126	0.021
					0.001	0.004	0.028						0.001	0.013	0.004						0.004	0.013	0.019						0.358	0.126	0.021
					0.001	0.004	0.122						0.001	0.013	0.004						0.004	0.013	0.019						0.357	0.125	0.021
					0.001	0.004	0.044						0.001	0.013	0.004						0.004	0.013	0.019						0.357	0.125	0.021
					0.001	0.004	0.186						0.001	0.013	0.004						0.004	0.013	0.019						0.356	0.124	0.021
					0.001	0.004	0.085						0.001	0.013	0.004						0.004	0.013	0.019						0.356	0.123	0.021
					0.001	0.004	0.048						0.001	0.014	0.004						0.004	0.014	0.019						0.356	0.123	0.02
					0.001	0.004	0.402						0.001	0.014	0.004						0.004	0.014	0.019						0.355	0.123	0.02
					0.001	0.004	0.14						0.001	0.014	0.004						0.004	0.014	0.019						0.354	0.122	0.02
					0.001	0.004	0.201						0.001	0.014	0.004						0.004	0.014	0.019						0.354	0.122	0.02
					0.001	0.004	0.022						0.001	0.014	0.004						0.004	0.014	0.019						0.353	0.122	0.02
					0.001	0.004	0.26						0.001	0.014	0.004						0.004	0.014	0.019						0.353	0.122	0.02
					0.001	0.004	0.065						0.001	0.014	0.004						0.004	0.014	0.019						0.353	0.122	0.02
					0.001	0.004	0.227						0.001	0.014	0.004						0.004	0.014	0.02						0.353	0.121	0.02
					0.001	0.004	0.002						0.001	0.014	0.004						0.004	0.014	0.02						0.353	0.121	0.02
					0.001	0.004	0.571						0.001	0.014	0.004						0.004	0.014	0.02						0.352	0.121	0.02
					0.001	0.004	0.067						0.001	0.014	0.004						0.004	0.014	0.02						0.352	0.121	0.02
					0.001	0.004	0.337						0.001	0.014	0.004						0.004	0.014	0.02						0.352	0.121	0.02
					0.001	0.004	0.021						0.001	0.014	0.004						0.004	0.014	0.02						0.351	0.12	0.019
					0.001	0.004	0.012						0.001	0.014	0.004						0.004	0.014	0.02						0.351	0.12	0.019
					0.001	0.004	0.001						0.001	0.014	0.004						0.004	0.014	0.02						0.351	0.12	0.019
					0.001	0.004	0.005						0.001	0.014	0.004						0.004	0.014	0.021						0.351	0.118	0.019
					0.001	0.004	0.012						0.001	0.014	0.004						0.004	0.014	0.021						0.35	0.118	0.019
					0.001	0.004	0.006						0.001	0.014	0.004						0.004	0.014	0.021						0.35	0.117	0.019
					0.001	0.004	0.013						0.001	0.014	0.004						0.004	0.014	0.021						0.349	0.116	0.019
					0.001	0.004	0.201						0.001	0.014	0.004						0.004	0.014	0.021						0.347	0.116	0.019
					0.001	0.004	0.091						0.001	0.014	0.005						0.004	0.014	0.021						0.347	0.116	0.019
					0.001	0.004	0.026						0.001	0.014	0.005						0.004	0.014	0.021						0.346	0.116	0.019
					0.001	0.004	0.08						0.001	0.014	0.005						0.004	0.014	0.021						0.346	0.115	0.018
					0.001	0.004	0.134						0.001	0.015	0.005						0.004	0.015	0.021						0.346	0.115	0.018
					0.001	0.004	0.18						0.001	0.015	0.005						0.004	0.015	0.021						0.345	0.115	0.018
					0.001	0.004	0.048						0.001	0.015	0.005						0.004	0.015	0.021						0.345	0.115	0.018
					0.001	0.004	0.066						0.001	0.015	0.005						0.004	0.015	0.021						0.345	0.115	0.018
					0.001	0.004	0.058						0.001	0.015	0.005						0.004	0.015	0.021						0.345	0.114	0.018
					0.001	0.004	0.055						0.001	0.015	0.005						0.004	0.015	0.022						0.344	0.114	0.017
					0.001	0.004	0.043						0.001	0.015	0.005						0.004	0.015	0.022						0.344	0.113	0.017
					0.001	0.004	0.026						0.001	0.015	0.005						0.004	0.015	0.022						0.343	0.113	0.017
					0.001	0.004	0.208						0.001	0.015	0.005						0.004	0.015	0.022						0.341	0.113	0.017
					0.001	0.004	0.078						0.001	0.015	0.005						0.004	0.015	0.022						0.341	0.113	0.017
					0.001	0.004	0.404						0.001	0.015	0.005						0.004	0.015	0.022						0.341	0.112	0.017
					0.001	0.004	0.004						0.001	0.015	0.005						0.004	0.015	0.022						0.341	0.112	0.017
					0.001	0.004	0.122						0.001	0.015	0.005						0.004	0.015	0.022						0.341	0.112	0.017
					0.001	0.004	0.018						0.001	0.015	0.005						0.004	0.015	0.022						0.34	0.111	0.017
					0.001	0.004	0.033						0.001	0.015	0.005						0.004	0.015	0.023						0.34	0.111	0.017
					0.001	0.004	0.000852						0.001	0.015	0.005						0.004	0.015	0.023						0.34	0.11	0.017
					0.001	0.004	0.055						0.001	0.015	0.005						0.004	0.015	0.023						0.34	0.11	0.017
					0.001	0.004	0.003						0.001	0.015	0.005						0.004	0.015	0.023						0.339	0.11	0.017
					0.001	0.004	0.097						0.001	0.015	0.005						0.004	0.015	0.023						0.339	0.11	0.017
					0.001	0.004	0.184						0.001	0.015	0.005						0.004	0.015	0.023						0.338	0.109	0.016
					0.001	0.004	0.018						0.001	0.015	0.005						0.004	0.015	0.023						0.338	0.108	0.016
					0.001	0.004	0.01						0.001	0.016	0.005						0.004	0.016	0.023						0.338	0.108	0.016
					0.001	0.004	0.173						0.001	0.016	0.005						0.004	0.016	0.023						0.337	0.108	0.016
					0.001	0.004	0.018						0.001	0.016	0.005						0.004	0.016	0.024						0.336	0.108	0.016
					0.001	0.004	0.24						0.001	0.016	0.005						0.004	0.016	0.024						0.333	0.107	0.016
					0.001	0.004	0.003						0.001	0.016	0.005						0.004	0.016	0.024						0.333	0.107	0.016
					0.001	0.004	0.002						0.001	0.016	0.005						0.004	0.016	0.024						0.333	0.107	0.016
					0.001	0.004	0.036						0.001	0.016	0.005						0.004	0.016	0.024						0.332	0.106	0.016
					0.001	0.004	0.116						0.001	0.016	0.005						0.004	0.016	0.024						0.332	0.106	0.016
					0.001	0.004	0.001						0.001	0.016	0.005						0.004	0.016	0.024						0.331	0.106	0.016
					0.001	0.004	0.213						0.001	0.016	0.005						0.004	0.016	0.024						0.331	0.106	0.016
					0.001	0.004	0.011						0.001	0.017	0.005						0.004	0.017	0.024						0.33	0.106	0.016
					0.001	0.004	0.001						0.001	0.017	0.005						0.004	0.017	0.024						0.329	0.105	0.016
					0.001	0.004	0.009						0.001	0.017	0.005						0.004	0.017	0.024						0.329	0.105	0.016
					0.001	0.004	0.013						0.001	0.017	0.005						0.004	0.017	0.024						0.328	0.105	0.016
					0.001	0.004	0.011						0.001	0.017	0.005						0.004	0.017	0.025						0.328	0.105	0.015
					0.001	0.004	0.033						0.001	0.017	0.005						0.004	0.017	0.025						0.328	0.104	0.015
					0.001	0.004	0.001						0.001	0.017	0.005						0.004	0.017	0.025						0.328	0.103	0.015
					0.001	0.004	0.108						0.001	0.017	0.005						0.004	0.017	0.025						0.327	0.103	0.015
					0.001	0.004	0.078						0.001	0.017	0.005						0.004	0.017	0.025						0.327	0.102	0.015
					0.001	0.004	0.081						0.001	0.017	0.005						0.004	0.017	0.025						0.327	0.102	0.015
					0.001	0.004	0.014						0.001	0.017	0.005						0.004	0.017	0.025						0.326	0.102	0.015
					0.001	0.004	0.135						0.001	0.018	0.005						0.004	0.018	0.025						0.325	0.102	0.015
					0.001	0.004	0.129						0.001	0.018	0.005						0.004	0.018	0.025						0.324	0.102	0.015
					0.001	0.004	0.016						0.001	0.018	0.005						0.004	0.018	0.025						0.324	0.101	0.015
					0.001	0.004	0.012						0.001	0.018	0.005						0.004	0.018	0.026						0.324	0.101	0.015
					0.001	0.004	0.004						0.001	0.018	0.005						0.004	0.018	0.026						0.323	0.101	0.015
					0.001	0.004	0.055						0.001	0.018	0.005						0.004	0.018	0.026						0.323	0.101	0.015
					0.001	0.004	0.034						0.001	0.018	0.005						0.004	0.018	0.026						0.323	0.1	0.015
					0.001	0.004	0.03						0.001	0.018	0.005						0.004	0.018	0.026						0.322	0.1	0.014
					0.001	0.004	0.007						0.001	0.018	0.005						0.004	0.018	0.026						0.32	0.099	0.014
					0.001	0.004	0.003						0.001	0.018	0.005						0.004	0.018	0.026						0.32	0.099	0.014
					0.001	0.004	0.078						0.001	0.018	0.005						0.004	0.018	0.027						0.319	0.099	0.014
					0.001	0.004	0.032						0.001	0.018	0.006						0.004	0.018	0.027						0.318	0.099	0.014
					0.001	0.004	0.008						0.001	0.018	0.006						0.004	0.018	0.027						0.318	0.098	0.014
					0.001	0.004	0.116						0.001	0.018	0.006						0.004	0.018	0.027						0.318	0.098	0.014
					0.001	0.004	0.016						0.001	0.019	0.006						0.004	0.019	0.027						0.317	0.098	0.014
					0.001	0.004	0.037						0.001	0.019	0.006						0.004	0.019	0.027						0.317	0.098	0.014
					0.001	0.004	0.001						0.001	0.019	0.006						0.004	0.019	0.027						0.317	0.098	0.014
					0.001	0.004	0.002						0.001	0.019	0.006						0.004	0.019	0.028						0.316	0.097	0.014
					0.001	0.004	0.01						0.001	0.019	0.006						0.004	0.019	0.028						0.315	0.097	0.014
					0.001	0.004	0.017						0.001	0.019	0.006						0.004	0.019	0.028						0.314	0.097	0.014
					0.001	0.004	0.037						0.001	0.019	0.006						0.004	0.019	0.028						0.314	0.097	0.014
					0.001	0.004	0.013						0.001	0.019	0.006						0.004	0.019	0.028						0.313	0.097	0.014
					0.001	0.004	0.006						0.001	0.019	0.006						0.004	0.019	0.028						0.312	0.097	0.014
					0.001	0.004	0.013						0.001	0.019	0.006						0.004	0.019	0.028						0.311	0.097	0.014
					0.001	0.004	0.002						0.001	0.019	0.006						0.004	0.019	0.029						0.311	0.096	0.014
					0.001	0.004	0.005						0.001	0.019	0.006						0.004	0.019	0.029						0.31	0.095	0.013
					0.001	0.004	0.014						0.001	0.019	0.006						0.004	0.019	0.029						0.31	0.095	0.013
					0.001	0.004	0.008						0.001	0.019	0.006						0.004	0.019	0.029						0.309	0.095	0.013
					0.001	0.004	0.015						0.001	0.019	0.006						0.004	0.019	0.029						0.309	0.095	0.013
					0.001	0.004	0.003						0.001	0.019	0.006						0.004	0.019	0.029						0.309	0.095	0.013
					0.001	0.004	0.097						0.001	0.019	0.006						0.004	0.019	0.029						0.308	0.095	0.013
					0.001	0.004	0.046						0.001	0.02	0.006						0.004	0.02	0.029						0.308	0.095	0.013
					0.001	0.004	0.002						0.001	0.02	0.006						0.004	0.02	0.029						0.307	0.095	0.013
					0.001	0.004	0.008						0.001	0.02	0.006						0.004	0.02	0.03						0.306	0.094	0.013
					0.001	0.004	0.003						0.001	0.02	0.006						0.004	0.02	0.03						0.306	0.094	0.013
					0.001	0.004	0.005						0.001	0.02	0.006						0.004	0.02	0.03						0.306	0.094	0.013
					0.001	0.004	0.704						0.001	0.02	0.006						0.004	0.02	0.03						0.305	0.094	0.013
					0.001	0.004	0.139						0.001	0.02	0.006						0.004	0.02	0.03						0.305	0.094	0.012
					0.001	0.004	0.13						0.001	0.02	0.006						0.004	0.02	0.031						0.305	0.093	0.012
					0.001	0.004	1.344						0.001	0.02	0.006						0.004	0.02	0.031						0.304	0.093	0.012
					0.001	0.004	1.172						0.001	0.02	0.006						0.004	0.02	0.031						0.303	0.093	0.012
					0.001	0.004	0.017						0.001	0.02	0.006						0.004	0.02	0.031						0.303	0.093	0.012
					0.001	0.004	0.367						0.001	0.02	0.006						0.004	0.02	0.031						0.303	0.093	0.012
					0.001	0.004	0.13						0.001	0.02	0.006						0.004	0.02	0.031						0.302	0.093	0.012
					0.001	0.004	0.389						0.001	0.02	0.006						0.004	0.02	0.031						0.301	0.093	0.012
					0.001	0.004	1.422						0.001	0.021	0.006						0.004	0.021	0.031						0.301	0.093	0.012
					0.001	0.004	1.437						0.001	0.021	0.006						0.004	0.021	0.031						0.301	0.093	0.012
					0.001	0.004	0.132						0.001	0.021	0.006						0.004	0.021	0.031						0.3	0.092	0.012
					0.001	0.004	0.916						0.001	0.021	0.006						0.004	0.021	0.031						0.3	0.092	0.012
					0.001	0.004	0.007						0.001	0.021	0.006						0.004	0.021	0.032						0.3	0.092	0.012
					0.001	0.004	0.332						0.001	0.021	0.006						0.004	0.021	0.032						0.299	0.092	0.012
					0.001	0.004	0.113						0.001	0.021	0.006						0.004	0.021	0.032						0.298	0.092	0.012
					0.001	0.004	0.655						0.001	0.021	0.006						0.004	0.021	0.033						0.298	0.092	0.012
					0.001	0.004	0.188						0.001	0.021	0.006						0.004	0.021	0.033						0.297	0.092	0.012
					0.001	0.004	0.116						0.001	0.021	0.006						0.004	0.021	0.033						0.297	0.091	0.012
					0.001	0.005	0.65						0.001	0.021	0.006						0.005	0.021	0.033						0.295	0.091	0.011
					0.001	0.005	0.046						0.001	0.021	0.006						0.005	0.021	0.033						0.295	0.091	0.011
					0.001	0.005	0.323						0.001	0.021	0.006						0.005	0.021	0.033						0.295	0.091	0.011
					0.001	0.005	0.173						0.001	0.021	0.006						0.005	0.021	0.034						0.295	0.09	0.011
					0.001	0.005	0.241						0.001	0.021	0.006						0.005	0.021	0.034						0.294	0.09	0.011
					0.001	0.005	0.003						0.001	0.021	0.006						0.005	0.021	0.034						0.294	0.09	0.011
					0.001	0.005	0.155						0.001	0.021	0.006						0.005	0.021	0.034						0.294	0.09	0.011
					0.001	0.005	0.185						0.001	0.022	0.006						0.005	0.022	0.034						0.293	0.089	0.011
					0.001	0.005	0.933						0.001	0.022	0.006						0.005	0.022	0.035						0.292	0.089	0.011
					0.001	0.005	0.021						0.001	0.022	0.006						0.005	0.022	0.035						0.292	0.089	0.011
					0.001	0.005	0.004						0.001	0.022	0.006						0.005	0.022	0.035						0.292	0.089	0.011
					0.001	0.005	0.197						0.001	0.022	0.006						0.005	0.022	0.035						0.291	0.089	0.011
					0.001	0.005	0.014						0.001	0.022	0.006						0.005	0.022	0.035						0.291	0.089	0.011
					0.001	0.005	0.464						0.001	0.022	0.006						0.005	0.022	0.035						0.29	0.089	0.011
					0.001	0.005	0.357						0.001	0.022	0.006						0.005	0.022	0.035						0.29	0.088	0.011
					0.001	0.005	0.331						0.001	0.022	0.006						0.005	0.022	0.035						0.289	0.088	0.011
					0.001	0.005	0.01						0.001	0.022	0.006						0.005	0.022	0.036						0.289	0.088	0.011
					0.001	0.005	0.000852						0.001	0.022	0.006						0.005	0.022	0.036						0.288	0.088	0.011
					0.001	0.005	0.347						0.001	0.022	0.006						0.005	0.022	0.036						0.288	0.088	0.011
					0.001	0.005	0.771						0.001	0.022	0.007						0.005	0.022	0.036						0.288	0.087	0.011
					0.001	0.005	0.504						0.001	0.022	0.007						0.005	0.022	0.036						0.288	0.087	0.011
					0.001	0.005	0.457						0.001	0.023	0.007						0.005	0.023	0.036						0.288	0.087	0.011
					0.001	0.005	0.415						0.001	0.023	0.007						0.005	0.023	0.037						0.287	0.087	0.011
					0.001	0.005	0.181						0.001	0.023	0.007						0.005	0.023	0.037						0.287	0.087	0.01
					0.001	0.005	0.352						0.001	0.023	0.007						0.005	0.023	0.037						0.286	0.087	0.01
					0.001	0.005	0.147						0.001	0.023	0.007						0.005	0.023	0.037						0.286	0.087	0.01
					0.001	0.005	0.044						0.001	0.023	0.007						0.005	0.023	0.037						0.286	0.087	0.01
					0.001	0.005	0.559						0.001	0.023	0.007						0.005	0.023	0.037						0.286	0.087	0.01
					0.001	0.005	0.002						0.001	0.023	0.007						0.005	0.023	0.038						0.285	0.086	0.01
					0.001	0.005	0.257						0.001	0.023	0.007						0.005	0.023	0.038						0.285	0.086	0.01
					0.001	0.005	0.232						0.001	0.023	0.007						0.005	0.023	0.038						0.285	0.085	0.01
					0.001	0.005	0.34						0.001	0.023	0.007						0.005	0.023	0.038						0.285	0.085	0.01
					0.001	0.005	0.779						0.001	0.023	0.007						0.005	0.023	0.039						0.285	0.085	0.01
					0.001	0.005	0.015						0.001	0.023	0.007						0.005	0.023	0.039						0.285	0.085	0.01
					0.001	0.005	0.032						0.001	0.023	0.007						0.005	0.023	0.039						0.284	0.085	0.01
					0.001	0.005	0.57						0.001	0.024	0.007						0.005	0.024	0.039						0.284	0.085	0.01
					0.001	0.005	0.161						0.001	0.024	0.007						0.005	0.024	0.039						0.284	0.084	0.01
					0.001	0.005	0.082						0.001	0.024	0.007						0.005	0.024	0.039						0.284	0.084	0.01
					0.001	0.005	0.228						0.001	0.024	0.007						0.005	0.024	0.039						0.283	0.084	0.01
					0.001	0.005	0.237						0.001	0.024	0.007						0.005	0.024	0.039						0.283	0.084	0.01
					0.001	0.005	0.002						0.001	0.024	0.007						0.005	0.024	0.04						0.283	0.084	0.01
					0.001	0.005	0.712						0.001	0.024	0.007						0.005	0.024	0.04						0.283	0.084	0.01
					0.001	0.005	0.001						0.001	0.024	0.007						0.005	0.024	0.04						0.283	0.084	0.01
					0.001	0.005	0.02						0.001	0.024	0.007						0.005	0.024	0.041						0.283	0.083	0.009
					0.001	0.005	0.556						0.001	0.024	0.007						0.005	0.024	0.041						0.282	0.083	0.009
					0.001	0.005	0.001						0.001	0.024	0.007						0.005	0.024	0.041						0.282	0.083	0.009
					0.001	0.005	0.247						0.001	0.024	0.007						0.005	0.024	0.041						0.282	0.082	0.009
					0.001	0.005	0.261						0.001	0.024	0.007						0.005	0.024	0.041						0.282	0.082	0.009
					0.001	0.005	0.341						0.001	0.024	0.007						0.005	0.024	0.041						0.282	0.081	0.009
					0.001	0.005	0.013						0.001	0.024	0.007						0.005	0.024	0.042						0.281	0.081	0.009
					0.001	0.005	0.037						0.001	0.024	0.007						0.005	0.024	0.042						0.281	0.081	0.009
					0.001	0.005	0.071						0.001	0.024	0.007						0.005	0.024	0.042						0.281	0.081	0.009
					0.001	0.005	0.726						0.001	0.024	0.007						0.005	0.024	0.042						0.28	0.08	0.009
					0.001	0.005	0.039						0.001	0.024	0.007						0.005	0.024	0.043						0.28	0.08	0.009
					0.001	0.005	0.088						0.001	0.025	0.007						0.005	0.025	0.043						0.28	0.08	0.009
					0.001	0.005	0.673						0.001	0.025	0.007						0.005	0.025	0.043						0.28	0.08	0.009
					0.001	0.005	0.13						0.001	0.025	0.007						0.005	0.025	0.043						0.28	0.08	0.009
					0.001	0.005	0.577						0.001	0.025	0.007						0.005	0.025	0.043						0.28	0.08	0.009
					0.001	0.005	0.234						0.001	0.025	0.007						0.005	0.025	0.044						0.279	0.08	0.009
					0.001	0.005	0.943						0.001	0.025	0.007						0.005	0.025	0.044						0.279	0.079	0.009
					0.001	0.005	0.058						0.001	0.025	0.007						0.005	0.025	0.044						0.278	0.079	0.009
					0.001	0.005	0.028						0.001	0.025	0.007						0.005	0.025	0.044						0.278	0.079	0.009
					0.001	0.005	0.031						0.001	0.025	0.007						0.005	0.025	0.044						0.278	0.079	0.009
					0.001	0.005	0.002						0.001	0.025	0.007						0.005	0.025	0.045						0.277	0.079	0.009
					0.001	0.005	0.232						0.001	0.025	0.007						0.005	0.025	0.045						0.277	0.078	0.009
					0.001	0.005	0.535						0.001	0.025	0.007						0.005	0.025	0.046						0.277	0.078	0.009
					0.001	0.005	0.055						0.001	0.025	0.007						0.005	0.025	0.046						0.277	0.078	0.009
					0.001	0.005	1.014						0.001	0.025	0.007						0.005	0.025	0.047						0.276	0.078	0.008
					0.001	0.005	0.56						0.001	0.026	0.007						0.005	0.026	0.047						0.276	0.078	0.008
					0.001	0.005	0.043						0.001	0.026	0.007						0.005	0.026	0.047						0.276	0.077	0.008
					0.001	0.005	0.251						0.001	0.026	0.007						0.005	0.026	0.047						0.275	0.077	0.008
					0.001	0.005	0.069						0.001	0.026	0.007						0.005	0.026	0.047						0.275	0.077	0.008
					0.001	0.005	0.046						0.001	0.026	0.007						0.005	0.026	0.048						0.275	0.077	0.008
					0.001	0.005	0.19						0.001	0.026	0.007						0.005	0.026	0.048						0.275	0.076	0.008
					0.001	0.005	0.035						0.001	0.026	0.007						0.005	0.026	0.048						0.275	0.076	0.008
					0.001	0.005	0.021						0.001	0.026	0.008						0.005	0.026	0.049						0.274	0.076	0.008
					0.002	0.005	0.261						0.002	0.026	0.008						0.005	0.026	0.049						0.274	0.075	0.008
					0.002	0.005	0.002						0.002	0.026	0.008						0.005	0.026	0.049						0.272	0.075	0.008
					0.002	0.005	0.665						0.002	0.026	0.008						0.005	0.026	0.05						0.272	0.075	0.008
					0.002	0.005	0.084						0.002	0.026	0.008						0.005	0.026	0.05						0.271	0.075	0.008
					0.002	0.005	0.012						0.002	0.026	0.008						0.005	0.026	0.05						0.27	0.075	0.008
					0.002	0.005	0.007						0.002	0.026	0.008						0.005	0.026	0.05						0.27	0.074	0.008
					0.002	0.005	0.687						0.002	0.026	0.008						0.005	0.026	0.051						0.269	0.074	0.008
					0.002	0.005	0.097						0.002	0.027	0.008						0.005	0.027	0.051						0.269	0.074	0.008
					0.002	0.005	0.112						0.002	0.027	0.008						0.005	0.027	0.051						0.268	0.074	0.008
					0.002	0.005	0.023						0.002	0.027	0.008						0.005	0.027	0.051						0.268	0.074	0.008
					0.002	0.005	0.604						0.002	0.027	0.008						0.005	0.027	0.051						0.268	0.074	0.008
					0.002	0.005	0.255						0.002	0.027	0.008						0.005	0.027	0.052						0.268	0.073	0.008
					0.002	0.005	0.408						0.002	0.027	0.008						0.005	0.027	0.052						0.268	0.073	0.008
					0.002	0.005	0.034						0.002	0.027	0.008						0.005	0.027	0.052						0.268	0.073	0.008
					0.002	0.005	0.01						0.002	0.027	0.008						0.005	0.027	0.052						0.267	0.073	0.008
					0.002	0.005	0.000938						0.002	0.027	0.008						0.005	0.027	0.052						0.267	0.073	0.008
					0.002	0.005	0.271						0.002	0.027	0.008						0.005	0.027	0.053						0.267	0.073	0.008
					0.002	0.005	0.044						0.002	0.028	0.008						0.005	0.028	0.053						0.267	0.072	0.007
					0.002	0.005	0.014						0.002	0.028	0.008						0.005	0.028	0.053						0.267	0.072	0.007
					0.002	0.005	0.31						0.002	0.028	0.008						0.005	0.028	0.053						0.266	0.072	0.007
					0.002	0.005	0.028						0.002	0.028	0.008						0.005	0.028	0.053						0.266	0.071	0.007
					0.002	0.005	0.111						0.002	0.028	0.008						0.005	0.028	0.053						0.266	0.071	0.007
					0.002	0.005	1.289						0.002	0.028	0.008						0.005	0.028	0.053						0.265	0.071	0.007
					0.002	0.005	0.184						0.002	0.028	0.008						0.005	0.028	0.054						0.265	0.071	0.007
					0.002	0.005	0.558						0.002	0.028	0.008						0.005	0.028	0.054						0.265	0.071	0.007
					0.002	0.005	0.001						0.002	0.028	0.008						0.005	0.028	0.054						0.265	0.071	0.007
					0.002	0.005	0.615						0.002	0.028	0.008						0.005	0.028	0.054						0.264	0.07	0.007
					0.002	0.005	0.33						0.002	0.028	0.008						0.005	0.028	0.055						0.264	0.07	0.007
					0.002	0.005	0.093						0.002	0.028	0.008						0.005	0.028	0.056						0.264	0.069	0.007
					0.002	0.005	0.029						0.002	0.028	0.008						0.005	0.028	0.056						0.263	0.069	0.007
					0.002	0.005	0.23						0.002	0.029	0.008						0.005	0.029	0.056						0.263	0.069	0.007
					0.002	0.005	0.375						0.002	0.029	0.008						0.005	0.029	0.056						0.263	0.069	0.007
					0.002	0.005	0.007						0.002	0.029	0.008						0.005	0.029	0.056						0.263	0.069	0.007
					0.002	0.005	0.005						0.002	0.029	0.008						0.005	0.029	0.057						0.262	0.068	0.007
					0.002	0.005	0.08						0.002	0.029	0.008						0.005	0.029	0.058						0.262	0.068	0.007
					0.002	0.005	0.039						0.002	0.029	0.008						0.005	0.029	0.058						0.262	0.068	0.007
					0.002	0.005	0.011						0.002	0.029	0.008						0.005	0.029	0.058						0.261	0.068	0.007
					0.002	0.005	0.1						0.002	0.029	0.008						0.005	0.029	0.058						0.261	0.067	0.007
					0.002	0.006	0.535						0.002	0.029	0.008						0.006	0.029	0.058						0.261	0.067	0.007
					0.002	0.006	0.123						0.002	0.029	0.008						0.006	0.029	0.059						0.261	0.067	0.007
					0.002	0.006	0.3						0.002	0.029	0.008						0.006	0.029	0.059						0.26	0.067	0.007
					0.002	0.006	0.212						0.002	0.029	0.008						0.006	0.029	0.06						0.26	0.067	0.007
					0.002	0.006	0.126						0.002	0.029	0.008						0.006	0.029	0.061						0.26	0.067	0.007
					0.002	0.006	0.242						0.002	0.029	0.008						0.006	0.029	0.061						0.26	0.066	0.006
					0.002	0.006	0.035						0.002	0.029	0.008						0.006	0.029	0.062						0.26	0.066	0.006
					0.002	0.006	0.547						0.002	0.029	0.008						0.006	0.029	0.062						0.259	0.066	0.006
					0.002	0.006	0.101						0.002	0.029	0.008						0.006	0.029	0.063						0.259	0.066	0.006
					0.002	0.006	0.124						0.002	0.029	0.008						0.006	0.029	0.063						0.259	0.066	0.006
					0.002	0.006	0.048						0.002	0.029	0.008						0.006	0.029	0.063						0.258	0.066	0.006
					0.002	0.006	0.329						0.002	0.03	0.008						0.006	0.03	0.063						0.258	0.066	0.006
					0.002	0.006	0.285						0.002	0.03	0.008						0.006	0.03	0.064						0.257	0.065	0.006
					0.002	0.006	0.04						0.002	0.03	0.008						0.006	0.03	0.064						0.257	0.065	0.006
					0.002	0.006	0.059						0.002	0.03	0.008						0.006	0.03	0.064						0.257	0.065	0.006
					0.002	0.006	0.414						0.002	0.03	0.008						0.006	0.03	0.064						0.257	0.065	0.006
					0.002	0.006	0.196						0.002	0.03	0.009						0.006	0.03	0.065						0.256	0.065	0.006
					0.002	0.006	0.16						0.002	0.03	0.009						0.006	0.03	0.065						0.256	0.065	0.006
					0.002	0.006	0.46						0.002	0.031	0.009						0.006	0.031	0.066						0.256	0.065	0.006
					0.002	0.006	0.09						0.002	0.031	0.009						0.006	0.031	0.066						0.256	0.065	0.006
					0.002	0.006	0.003						0.002	0.031	0.009						0.006	0.031	0.066						0.255	0.065	0.006
					0.002	0.006	0.059						0.002	0.031	0.009						0.006	0.031	0.067						0.255	0.065	0.006
					0.002	0.006	0.001						0.002	0.031	0.009						0.006	0.031	0.067						0.255	0.065	0.006
					0.002	0.006	0.345						0.002	0.031	0.009						0.006	0.031	0.067						0.255	0.065	0.006
					0.002	0.006	0.299						0.002	0.031	0.009						0.006	0.031	0.067						0.255	0.065	0.006
					0.002	0.006	0.164						0.002	0.031	0.009						0.006	0.031	0.068						0.254	0.065	0.006
					0.002	0.006	0.096						0.002	0.031	0.009						0.006	0.031	0.068						0.254	0.064	0.006
					0.002	0.006	0.567						0.002	0.031	0.009						0.006	0.031	0.068						0.254	0.064	0.006
					0.002	0.006	0.182						0.002	0.031	0.009						0.006	0.031	0.068						0.253	0.064	0.006
					0.002	0.006	0.389						0.002	0.032	0.009						0.006	0.032	0.068						0.253	0.063	0.006
					0.002	0.006	0.012						0.002	0.032	0.009						0.006	0.032	0.068						0.252	0.063	0.006
					0.002	0.006	0.221						0.002	0.032	0.009						0.006	0.032	0.069						0.252	0.063	0.006
					0.002	0.006	0.091						0.002	0.032	0.009						0.006	0.032	0.069						0.252	0.063	0.006
					0.002	0.006	0.005						0.002	0.032	0.009						0.006	0.032	0.069						0.251	0.063	0.006
					0.002	0.006	0.011						0.002	0.032	0.009						0.006	0.032	0.069						0.251	0.063	0.006
					0.002	0.006	0.045						0.002	0.032	0.009						0.006	0.032	0.07						0.251	0.063	0.006
					0.002	0.006	0.039						0.002	0.032	0.009						0.006	0.032	0.07						0.251	0.063	0.006
					0.002	0.006	0.089						0.002	0.033	0.009						0.006	0.033	0.072						0.251	0.063	0.006
					0.002	0.006	0.017						0.002	0.033	0.009						0.006	0.033	0.072						0.251	0.063	0.006
					0.002	0.006	0.047						0.002	0.033	0.009						0.006	0.033	0.072						0.25	0.062	0.006
					0.002	0.006	0.328						0.002	0.033	0.009						0.006	0.033	0.073						0.25	0.062	0.006
					0.002	0.006	0.465						0.002	0.033	0.009						0.006	0.033	0.073						0.249	0.062	0.005
					0.002	0.006	0.002						0.002	0.033	0.009						0.006	0.033	0.074						0.249	0.062	0.005
					0.002	0.006	0.235						0.002	0.033	0.009						0.006	0.033	0.074						0.248	0.062	0.005
					0.002	0.006	0.006						0.002	0.033	0.009						0.006	0.033	0.075						0.248	0.062	0.005
					0.002	0.006	0.075						0.002	0.033	0.009						0.006	0.033	0.076						0.248	0.062	0.005
					0.002	0.006	0.221						0.002	0.033	0.009						0.006	0.033	0.077						0.248	0.061	0.005
					0.002	0.006	0.014						0.002	0.033	0.009						0.006	0.033	0.077						0.247	0.061	0.005
					0.002	0.006	0.002						0.002	0.033	0.009						0.006	0.033	0.078						0.246	0.061	0.005
					0.002	0.006	0.068						0.002	0.034	0.009						0.006	0.034	0.078						0.245	0.06	0.005
					0.002	0.006	0.005						0.002	0.034	0.009						0.006	0.034	0.078						0.244	0.06	0.005
					0.002	0.006	0.008						0.002	0.034	0.009						0.006	0.034	0.079						0.244	0.06	0.005
					0.002	0.006	0.303						0.002	0.034	0.009						0.006	0.034	0.079						0.244	0.06	0.005
					0.002	0.006	0.212						0.002	0.034	0.009						0.006	0.034	0.08						0.244	0.06	0.005
					0.002	0.006	0.044						0.002	0.034	0.009						0.006	0.034	0.08						0.244	0.06	0.005
					0.002	0.006	0.118						0.002	0.034	0.009						0.006	0.034	0.08						0.244	0.06	0.005
					0.002	0.006	0.186						0.002	0.034	0.009						0.006	0.034	0.08						0.243	0.06	0.005
					0.002	0.006	0.276						0.002	0.034	0.009						0.006	0.034	0.081						0.243	0.06	0.005
					0.002	0.006	0.001						0.002	0.034	0.009						0.006	0.034	0.082						0.243	0.059	0.005
					0.002	0.006	0.002						0.002	0.035	0.009						0.006	0.035	0.082						0.243	0.059	0.005
					0.002	0.006	0.051						0.002	0.035	0.009						0.006	0.035	0.083						0.242	0.059	0.005
					0.002	0.006	0.006						0.002	0.035	0.009						0.006	0.035	0.083						0.242	0.059	0.005
					0.002	0.006	0.004						0.002	0.035	0.009						0.006	0.035	0.083						0.242	0.059	0.005
					0.002	0.006	0.008						0.002	0.035	0.009						0.006	0.035	0.084						0.242	0.059	0.005
					0.002	0.006	0.099						0.002	0.035	0.009						0.006	0.035	0.084						0.242	0.059	0.005
					0.002	0.006	0.008						0.002	0.035	0.009						0.006	0.035	0.084						0.242	0.059	0.005
					0.002	0.006	0.016						0.002	0.035	0.009						0.006	0.035	0.084						0.242	0.059	0.005
					0.002	0.006	0.002						0.002	0.035	0.01						0.006	0.035	0.086						0.241	0.059	0.005
					0.002	0.006	0.279						0.002	0.035	0.01						0.006	0.035	0.086						0.241	0.059	0.005
					0.002	0.006	0.049						0.002	0.035	0.01						0.006	0.035	0.087						0.241	0.058	0.005
					0.002	0.006	0.021						0.002	0.035	0.01						0.006	0.035	0.087						0.24	0.058	0.005
					0.002	0.006	0.124						0.002	0.035	0.01						0.006	0.035	0.087						0.24	0.058	0.005
					0.002	0.006	0.004						0.002	0.035	0.01						0.006	0.035	0.087						0.24	0.058	0.005
					0.002	0.006	0.062						0.002	0.035	0.01						0.006	0.035	0.087						0.24	0.058	0.005
					0.002	0.006	0.048						0.002	0.036	0.01						0.006	0.036	0.088						0.239	0.057	0.005
					0.002	0.006	0.149						0.002	0.036	0.01						0.006	0.036	0.088						0.239	0.057	0.005
					0.002	0.006	0.031						0.002	0.036	0.01						0.006	0.036	0.089						0.238	0.057	0.005
					0.002	0.006	0.199						0.002	0.036	0.01						0.006	0.036	0.089						0.238	0.057	0.005
					0.002	0.006	0.003						0.002	0.036	0.01						0.006	0.036	0.091						0.238	0.057	0.005
					0.002	0.006	0.03						0.002	0.036	0.01						0.006	0.036	0.091						0.238	0.056	0.005
					0.002	0.006	0.146						0.002	0.036	0.01						0.006	0.036	0.091						0.238	0.056	0.004
					0.002	0.006	0.002						0.002	0.036	0.01						0.006	0.036	0.092						0.237	0.056	0.004
					0.002	0.006	0.019						0.002	0.037	0.01						0.006	0.037	0.093						0.237	0.056	0.004
					0.002	0.006	0.037						0.002	0.037	0.01						0.006	0.037	0.094						0.237	0.056	0.004
					0.002	0.006	0.001						0.002	0.037	0.01						0.006	0.037	0.094						0.237	0.056	0.004
					0.002	0.006	0.008						0.002	0.037	0.01						0.006	0.037	0.094						0.237	0.055	0.004
					0.002	0.006	0.001						0.002	0.037	0.01						0.006	0.037	0.095						0.235	0.055	0.004
					0.002	0.006	0.022						0.002	0.037	0.01						0.006	0.037	0.095						0.235	0.055	0.004
					0.002	0.006	0.000938						0.002	0.037	0.01						0.006	0.037	0.095						0.235	0.055	0.004
					0.002	0.006	0.002						0.002	0.037	0.01						0.006	0.037	0.095						0.235	0.055	0.004
					0.002	0.006	0.004						0.002	0.037	0.01						0.006	0.037	0.096						0.235	0.055	0.004
					0.002	0.006	0.014						0.002	0.038	0.01						0.006	0.038	0.097						0.234	0.055	0.004
					0.002	0.007	0.005						0.002	0.038	0.01						0.007	0.038	0.097						0.234	0.055	0.004
					0.002	0.007	0.001						0.002	0.038	0.01						0.007	0.038	0.097						0.234	0.055	0.004
					0.002	0.007	0.000938						0.002	0.038	0.01						0.007	0.038	0.097						0.234	0.055	0.004
					0.002	0.007	0.004						0.002	0.038	0.01						0.007	0.038	0.098						0.234	0.055	0.004
					0.002	0.007	0.04						0.002	0.038	0.01						0.007	0.038	0.098						0.234	0.055	0.004
					0.002	0.007	0.003						0.002	0.038	0.01						0.007	0.038	0.098						0.233	0.055	0.004
					0.002	0.007	0.005						0.002	0.038	0.01						0.007	0.038	0.098						0.233	0.055	0.004
					0.002	0.007	0.002						0.002	0.038	0.01						0.007	0.038	0.099						0.233	0.055	0.004
					0.002	0.007	0.001						0.002	0.038	0.01						0.007	0.038	0.099						0.233	0.055	0.004
					0.002	0.007	0.001						0.002	0.038	0.01						0.007	0.038	0.1						0.232	0.054	0.004
					0.002	0.007	0.341						0.002	0.038	0.01						0.007	0.038	0.1						0.232	0.054	0.004
					0.002	0.007	0.278						0.002	0.038	0.01						0.007	0.038	0.103						0.231	0.054	0.004
					0.002	0.007	0.424						0.002	0.039	0.01						0.007	0.039	0.103						0.231	0.054	0.004
					0.002	0.007	0.001						0.002	0.039	0.01						0.007	0.039	0.104						0.231	0.054	0.004
					0.002	0.007	0.485						0.002	0.039	0.01						0.007	0.039	0.104						0.231	0.054	0.004
					0.002	0.007	0.003						0.002	0.039	0.01						0.007	0.039	0.104						0.231	0.054	0.004
					0.002	0.007	0.012						0.002	0.039	0.01						0.007	0.039	0.104						0.23	0.054	0.004
					0.002	0.007	0.101						0.002	0.039	0.01						0.007	0.039	0.105						0.23	0.054	0.004
					0.002	0.007	0.286						0.002	0.039	0.011						0.007	0.039	0.105						0.23	0.054	0.004
					0.002	0.007	0.109						0.002	0.039	0.011						0.007	0.039	0.105						0.23	0.054	0.004
					0.002	0.007	0.023						0.002	0.039	0.011						0.007	0.039	0.106						0.23	0.053	0.004
					0.002	0.007	0.619						0.002	0.039	0.011						0.007	0.039	0.107						0.229	0.053	0.004
					0.002	0.007	0.072						0.002	0.04	0.011						0.007	0.04	0.108						0.229	0.053	0.004
					0.002	0.007	0.938						0.002	0.04	0.011						0.007	0.04	0.109						0.229	0.053	0.004
					0.002	0.007	0.051						0.002	0.04	0.011						0.007	0.04	0.109						0.229	0.053	0.004
					0.002	0.007	0.292						0.002	0.04	0.011						0.007	0.04	0.109						0.228	0.053	0.004
					0.002	0.007	0.009						0.002	0.04	0.011						0.007	0.04	0.109						0.228	0.053	0.004
					0.002	0.007	0.222						0.002	0.04	0.011						0.007	0.04	0.112						0.228	0.053	0.003
					0.002	0.007	0.129						0.002	0.04	0.011						0.007	0.04	0.112						0.228	0.053	0.003
					0.002	0.007	0.209						0.002	0.04	0.011						0.007	0.04	0.114						0.227	0.052	0.003
					0.002	0.007	0.027						0.002	0.041	0.011						0.007	0.041	0.115						0.227	0.052	0.003
					0.002	0.007	0.061						0.002	0.041	0.011						0.007	0.041	0.115						0.227	0.052	0.003
					0.002	0.007	0.096						0.002	0.041	0.011						0.007	0.041	0.115						0.227	0.052	0.003
					0.002	0.007	0.687						0.002	0.041	0.011						0.007	0.041	0.116						0.227	0.052	0.003
					0.002	0.007	0.553						0.002	0.041	0.011						0.007	0.041	0.116						0.226	0.052	0.003
					0.002	0.007	0.123						0.002	0.041	0.011						0.007	0.041	0.117						0.226	0.052	0.003
					0.002	0.007	0.106						0.002	0.041	0.011						0.007	0.041	0.118						0.225	0.052	0.003
					0.002	0.007	0.579						0.002	0.041	0.011						0.007	0.041	0.119						0.225	0.052	0.003
					0.002	0.007	0.108						0.002	0.041	0.011						0.007	0.041	0.119						0.225	0.052	0.003
					0.002	0.007	0.479						0.002	0.041	0.011						0.007	0.041	0.12						0.225	0.052	0.003
					0.002	0.007	0.195						0.002	0.042	0.011						0.007	0.042	0.12						0.224	0.052	0.003
					0.002	0.007	0.002						0.002	0.042	0.011						0.007	0.042	0.12						0.224	0.052	0.003
					0.002	0.007	0.59						0.002	0.042	0.011						0.007	0.042	0.121						0.223	0.052	0.003
					0.002	0.007	0.351						0.002	0.042	0.011						0.007	0.042	0.121						0.223	0.051	0.003
					0.002	0.007	0.114						0.002	0.042	0.011						0.007	0.042	0.122						0.223	0.051	0.003
					0.002	0.007	0.809						0.002	0.042	0.011						0.007	0.042	0.122						0.223	0.051	0.003
					0.002	0.007	0.035						0.002	0.043	0.011						0.007	0.043	0.123						0.223	0.051	0.003
					0.002	0.007	0.28						0.002	0.043	0.011						0.007	0.043	0.123						0.222	0.051	0.003
					0.002	0.007	0.146						0.002	0.043	0.011						0.007	0.043	0.124						0.222	0.051	0.003
					0.002	0.007	0.14						0.002	0.043	0.011						0.007	0.043	0.125						0.222	0.051	0.003
					0.002	0.007	0.004						0.002	0.043	0.011						0.007	0.043	0.125						0.222	0.051	0.003
					0.002	0.007	0.026						0.002	0.043	0.011						0.007	0.043	0.126						0.221	0.051	0.003
					0.002	0.007	0.132						0.002	0.043	0.011						0.007	0.043	0.126						0.221	0.05	0.003
					0.002	0.007	0.341						0.002	0.043	0.011						0.007	0.043	0.127						0.221	0.05	0.003
					0.002	0.007	0.128						0.002	0.043	0.011						0.007	0.043	0.127						0.221	0.05	0.003
					0.002	0.007	0.002						0.002	0.043	0.011						0.007	0.043	0.128						0.22	0.05	0.003
					0.002	0.007	0.14						0.002	0.043	0.011						0.007	0.043	0.128						0.219	0.05	0.003
					0.002	0.007	0.014						0.002	0.044	0.012						0.007	0.044	0.13						0.219	0.05	0.003
					0.002	0.007	0.01						0.002	0.044	0.012						0.007	0.044	0.13						0.219	0.05	0.003
					0.002	0.007	0.524						0.002	0.044	0.012						0.007	0.044	0.13						0.219	0.05	0.003
					0.002	0.007	0.001						0.002	0.044	0.012						0.007	0.044	0.13						0.219	0.05	0.003
					0.002	0.007	0.292						0.002	0.044	0.012						0.007	0.044	0.131						0.219	0.05	0.003
					0.002	0.007	0.288						0.002	0.044	0.012						0.007	0.044	0.132						0.219	0.05	0.003
					0.002	0.007	0.012						0.002	0.044	0.012						0.007	0.044	0.132						0.218	0.05	0.003
					0.002	0.007	0.115						0.002	0.045	0.012						0.007	0.045	0.134						0.217	0.049	0.003
					0.002	0.007	0.037						0.002	0.045	0.012						0.007	0.045	0.135						0.217	0.049	0.003
					0.002	0.007	0.02						0.002	0.045	0.012						0.007	0.045	0.135						0.216	0.049	0.003
					0.002	0.007	0.353						0.002	0.045	0.012						0.007	0.045	0.136						0.216	0.049	0.003
					0.002	0.007	0.026						0.002	0.045	0.012						0.007	0.045	0.137						0.215	0.049	0.003
					0.002	0.007	0.197						0.002	0.045	0.012						0.007	0.045	0.138						0.215	0.049	0.003
					0.002	0.007	0.13						0.002	0.045	0.012						0.007	0.045	0.139						0.215	0.049	0.003
					0.002	0.007	0.107						0.002	0.045	0.012						0.007	0.045	0.139						0.215	0.049	0.003
					0.002	0.007	0.356						0.002	0.045	0.012						0.007	0.045	0.14						0.215	0.049	0.003
					0.002	0.007	0.022						0.002	0.045	0.012						0.007	0.045	0.14						0.215	0.049	0.003
					0.002	0.007	0.523						0.002	0.046	0.012						0.007	0.046	0.14						0.214	0.049	0.003
					0.002	0.007	0.003						0.002	0.046	0.012						0.007	0.046	0.142						0.214	0.048	0.003
					0.002	0.007	0.076						0.002	0.046	0.012						0.007	0.046	0.143						0.213	0.048	0.003
					0.002	0.007	0.004						0.002	0.046	0.012						0.007	0.046	0.144						0.213	0.048	0.003
					0.002	0.008	0.046						0.002	0.046	0.012						0.008	0.046	0.144						0.213	0.048	0.003
					0.002	0.008	0.169						0.002	0.046	0.012						0.008	0.046	0.144						0.213	0.048	0.003
					0.002	0.008	0.202						0.002	0.046	0.012						0.008	0.046	0.144						0.213	0.048	0.003
					0.002	0.008	0.095						0.002	0.046	0.012						0.008	0.046	0.145						0.213	0.048	0.003
					0.002	0.008	0.5						0.002	0.046	0.012						0.008	0.046	0.147						0.213	0.048	0.003
					0.002	0.008	0.572						0.002	0.046	0.012						0.008	0.046	0.147						0.212	0.048	0.003
					0.002	0.008	0.029						0.002	0.047	0.012						0.008	0.047	0.149						0.212	0.048	0.002
					0.002	0.008	0.285						0.002	0.047	0.012						0.008	0.047	0.151						0.212	0.048	0.002
					0.002	0.008	0.346						0.002	0.047	0.012						0.008	0.047	0.152						0.212	0.048	0.002
					0.002	0.008	0.007						0.002	0.047	0.012						0.008	0.047	0.155						0.212	0.047	0.002
					0.002	0.008	0.001						0.002	0.047	0.012						0.008	0.047	0.155						0.212	0.047	0.002
					0.002	0.008	0.051						0.002	0.047	0.012						0.008	0.047	0.156						0.212	0.047	0.002
					0.002	0.008	0.215						0.002	0.047	0.012						0.008	0.047	0.158						0.212	0.047	0.002
					0.002	0.008	0.158						0.002	0.048	0.012						0.008	0.048	0.159						0.211	0.047	0.002
					0.002	0.008	0.022						0.002	0.048	0.012						0.008	0.048	0.161						0.211	0.047	0.002
					0.002	0.008	0.179						0.002	0.048	0.012						0.008	0.048	0.161						0.21	0.047	0.002
					0.002	0.008	0.14						0.002	0.048	0.012						0.008	0.048	0.162						0.21	0.046	0.002
					0.002	0.008	0.039						0.002	0.048	0.012						0.008	0.048	0.164						0.21	0.046	0.002
					0.002	0.008	0.474						0.002	0.048	0.013						0.008	0.048	0.164						0.21	0.046	0.002
					0.002	0.008	0.01						0.002	0.048	0.013						0.008	0.048	0.166						0.209	0.046	0.002
					0.002	0.008	0.183						0.002	0.048	0.013						0.008	0.048	0.172						0.209	0.046	0.002
					0.002	0.008	0.086						0.002	0.048	0.013						0.008	0.048	0.173						0.208	0.046	0.002
					0.002	0.008	0.007						0.002	0.049	0.013						0.008	0.049	0.174						0.208	0.046	0.002
					0.002	0.008	0.223						0.002	0.049	0.013						0.008	0.049	0.174						0.208	0.046	0.002
					0.002	0.008	0.018						0.002	0.049	0.013						0.008	0.049	0.174						0.208	0.046	0.002
					0.002	0.008	0.002						0.002	0.049	0.013						0.008	0.049	0.175						0.208	0.046	0.002
					0.002	0.008	0.001						0.002	0.049	0.013						0.008	0.049	0.177						0.208	0.046	0.002
					0.002	0.008	0.167						0.002	0.049	0.013						0.008	0.049	0.177						0.207	0.046	0.002
					0.002	0.008	0.1						0.002	0.049	0.013						0.008	0.049	0.178						0.207	0.046	0.002
					0.002	0.008	0.055						0.002	0.049	0.013						0.008	0.049	0.178						0.207	0.046	0.002
					0.002	0.008	0.002						0.002	0.05	0.013						0.008	0.05	0.178						0.207	0.046	0.002
					0.002	0.008	0.148						0.002	0.05	0.013						0.008	0.05	0.18						0.207	0.045	0.002
					0.002	0.008	0.001						0.002	0.05	0.013						0.008	0.05	0.182						0.207	0.045	0.002
					0.002	0.008	0.12						0.002	0.05	0.013						0.008	0.05	0.182						0.206	0.045	0.002
					0.002	0.008	0.068						0.002	0.05	0.013						0.008	0.05	0.183						0.206	0.045	0.002
					0.002	0.008	0.223						0.002	0.051	0.013						0.008	0.051	0.184						0.206	0.045	0.002
					0.002	0.008	0.049						0.002	0.051	0.013						0.008	0.051	0.185						0.205	0.045	0.002
					0.002	0.008	0.295						0.002	0.051	0.013						0.008	0.051	0.185						0.205	0.045	0.002
					0.002	0.008	0.038						0.002	0.051	0.013						0.008	0.051	0.185						0.205	0.045	0.002
					0.002	0.008	0.002						0.002	0.051	0.013						0.008	0.051	0.187						0.204	0.045	0.002
					0.002	0.008	0.003						0.002	0.051	0.013						0.008	0.051	0.187						0.204	0.045	0.002
					0.002	0.008	0.169						0.002	0.051	0.013						0.008	0.051	0.192						0.204	0.045	0.002
					0.002	0.008	0.058						0.002	0.052	0.013						0.008	0.052	0.194						0.204	0.045	0.002
					0.002	0.008	0.005						0.002	0.052	0.013						0.008	0.052	0.196						0.204	0.045	0.002
					0.002	0.008	0.011						0.002	0.052	0.013						0.008	0.052	0.197						0.204	0.045	0.002
					0.002	0.008	0.019						0.002	0.052	0.013						0.008	0.052	0.199						0.203	0.044	0.002
					0.002	0.008	0.089						0.002	0.052	0.013						0.008	0.052	0.2						0.203	0.044	0.002
					0.002	0.008	0.23						0.002	0.052	0.013						0.008	0.052	0.201						0.203	0.044	0.002
					0.002	0.008	0.082						0.002	0.052	0.013						0.008	0.052	0.203						0.203	0.044	0.002
					0.002	0.008	0.149						0.002	0.052	0.013						0.008	0.052	0.203						0.203	0.044	0.002
					0.002	0.008	0.163						0.002	0.052	0.014						0.008	0.052	0.204						0.203	0.044	0.002
					0.002	0.008	0.013						0.002	0.052	0.014						0.008	0.052	0.204						0.203	0.044	0.002
					0.002	0.008	0.16						0.002	0.052	0.014						0.008	0.052	0.208						0.202	0.044	0.002
					0.002	0.008	0.043						0.002	0.053	0.014						0.008	0.053	0.21						0.202	0.043	0.002
					0.002	0.008	0.095						0.002	0.053	0.014						0.008	0.053	0.21						0.202	0.043	0.002
					0.002	0.008	0.018						0.002	0.053	0.014						0.008	0.053	0.21						0.202	0.043	0.002
					0.002	0.008	0.002						0.002	0.053	0.014						0.008	0.053	0.211						0.201	0.043	0.002
					0.002	0.008	0.001						0.002	0.053	0.014						0.008	0.053	0.211						0.201	0.043	0.002
					0.002	0.008	0.018						0.002	0.053	0.014						0.008	0.053	0.214						0.201	0.043	0.002
					0.002	0.008	0.085						0.002	0.053	0.014						0.008	0.053	0.214						0.201	0.043	0.002
					0.002	0.008	0.007						0.002	0.053	0.014						0.008	0.053	0.214						0.201	0.043	0.002
					0.002	0.008	0.022						0.002	0.054	0.014						0.008	0.054	0.216						0.201	0.043	0.002
					0.002	0.008	0.041						0.002	0.054	0.014						0.008	0.054	0.218						0.201	0.043	0.002
					0.002	0.008	0.01						0.002	0.054	0.014						0.008	0.054	0.22						0.201	0.043	0.002
					0.002	0.008	0.265						0.002	0.054	0.014						0.008	0.054	0.221						0.2	0.043	0.002
					0.002	0.008	0.043						0.002	0.054	0.014						0.008	0.054	0.225						0.2	0.042	0.002
					0.002	0.008	0.141						0.002	0.054	0.014						0.008	0.054	0.226						0.2	0.042	0.002
					0.002	0.009	0.234						0.002	0.054	0.014						0.009	0.054	0.233						0.199	0.042	0.002
					0.002	0.009	0.011						0.002	0.054	0.014						0.009	0.054	0.234						0.199	0.042	0.002
					0.002	0.009	0.26						0.002	0.054	0.014						0.009	0.054	0.235						0.199	0.042	0.002
					0.002	0.009	0.005						0.002	0.055	0.014						0.009	0.055	0.235						0.199	0.042	0.002
					0.002	0.009	0.047						0.002	0.055	0.014						0.009	0.055	0.239						0.199	0.042	0.002
					0.002	0.009	0.36						0.002	0.055	0.014						0.009	0.055	0.24						0.199	0.042	0.002
					0.002	0.009	0.376						0.002	0.055	0.014						0.009	0.055	0.243						0.198	0.042	0.002
					0.002	0.009	0.248						0.002	0.055	0.014						0.009	0.055	0.243						0.198	0.042	0.002
					0.002	0.009	0.376						0.002	0.055	0.015						0.009	0.055	0.244						0.198	0.042	0.002
					0.002	0.009	0.004						0.002	0.055	0.015						0.009	0.055	0.247						0.198	0.042	0.002
					0.002	0.009	0.003						0.002	0.055	0.015						0.009	0.055	0.248						0.198	0.042	0.002
					0.002	0.009	0.001						0.002	0.055	0.015						0.009	0.055	0.248						0.198	0.042	0.002
					0.002	0.009	0.117						0.002	0.055	0.015						0.009	0.055	0.248						0.198	0.041	0.002
					0.002	0.009	0.002						0.002	0.055	0.015						0.009	0.055	0.248						0.198	0.041	0.002
					0.002	0.009	0.004						0.002	0.055	0.015						0.009	0.055	0.251						0.198	0.041	0.002
					0.002	0.009	0.125						0.002	0.056	0.015						0.009	0.056	0.251						0.198	0.041	0.002
					0.002	0.009	0.434						0.002	0.056	0.015						0.009	0.056	0.261						0.198	0.041	0.002
					0.002	0.009	0.06						0.002	0.056	0.015						0.009	0.056	0.262						0.198	0.041	0.002
					0.002	0.009	0.024						0.002	0.056	0.015						0.009	0.056	0.263						0.197	0.041	0.002
					0.002	0.009	0.339						0.002	0.056	0.015						0.009	0.056	0.263						0.197	0.041	0.002
					0.002	0.009	0.017						0.002	0.057	0.015						0.009	0.057	0.268						0.197	0.04	0.002
					0.002	0.009	0.123						0.002	0.057	0.015						0.009	0.057	0.269						0.197	0.04	0.002
					0.002	0.009	0.01						0.002	0.057	0.015						0.009	0.057	0.273						0.197	0.04	0.002
					0.002	0.009	0.075						0.002	0.057	0.015						0.009	0.057	0.274						0.197	0.04	0.002
					0.002	0.009	0.176						0.002	0.057	0.015						0.009	0.057	0.276						0.197	0.04	0.002
					0.002	0.009	0.007						0.002	0.058	0.015						0.009	0.058	0.277						0.197	0.04	0.002
					0.002	0.009	0.028						0.002	0.058	0.015						0.009	0.058	0.279						0.197	0.04	0.002
					0.002	0.009	0.004						0.002	0.058	0.015						0.009	0.058	0.28						0.196	0.04	0.002
					0.002	0.009	0.025						0.002	0.058	0.015						0.009	0.058	0.281						0.196	0.04	0.002
					0.002	0.009	0.001						0.002	0.058	0.015						0.009	0.058	0.281						0.196	0.04	0.001
					0.002	0.009	0.031						0.002	0.058	0.015						0.009	0.058	0.284						0.196	0.04	0.001
					0.002	0.009	0.175						0.002	0.058	0.015						0.009	0.058	0.285						0.196	0.04	0.001
					0.002	0.009	0.001						0.002	0.059	0.015						0.009	0.059	0.287						0.196	0.04	0.001
					0.002	0.009	0.005						0.002	0.059	0.015						0.009	0.059	0.287						0.196	0.04	0.001
					0.002	0.009	0.169						0.002	0.059	0.015						0.009	0.059	0.288						0.195	0.04	0.001
					0.002	0.009	0.074						0.002	0.059	0.015						0.009	0.059	0.29						0.195	0.04	0.001
					0.002	0.009	0.024						0.002	0.059	0.015						0.009	0.059	0.29						0.195	0.04	0.001
					0.002	0.009	0.144						0.002	0.059	0.015						0.009	0.059	0.292						0.195	0.039	0.001
					0.002	0.009	0.012						0.002	0.06	0.015						0.009	0.06	0.296						0.195	0.039	0.001
					0.002	0.009	0.323						0.002	0.06	0.015						0.009	0.06	0.301						0.195	0.039	0.001
					0.002	0.009	0.141						0.002	0.06	0.015						0.009	0.06	0.303						0.195	0.039	0.001
					0.002	0.009	0.007						0.002	0.06	0.015						0.009	0.06	0.304						0.194	0.039	0.001
					0.002	0.009	0.079						0.002	0.06	0.015						0.009	0.06	0.31						0.194	0.039	0.001
					0.002	0.009	0.037						0.002	0.06	0.016						0.009	0.06	0.318						0.194	0.039	0.001
					0.002	0.009	0.054						0.002	0.06	0.016						0.009	0.06	0.323						0.194	0.039	0.001
					0.002	0.009	0.01						0.002	0.061	0.016						0.009	0.061	0.323						0.194	0.039	0.001
					0.002	0.009	0.339						0.002	0.061	0.016						0.009	0.061	0.33						0.194	0.039	0.001
					0.002	0.009	0.032						0.002	0.061	0.016						0.009	0.061	0.339						0.194	0.039	0.001
					0.002	0.009	0.056						0.002	0.061	0.016						0.009	0.061	0.341						0.194	0.039	0.001
					0.002	0.009	0.016						0.002	0.061	0.016						0.009	0.061	0.342						0.193	0.039	0.001
					0.002	0.009	0.003						0.002	0.062	0.016						0.009	0.062	0.344						0.193	0.038	0.001
					0.002	0.009	0.024						0.002	0.062	0.016						0.009	0.062	0.347						0.193	0.038	0.001
					0.002	0.009	0.028						0.002	0.062	0.016						0.009	0.062	0.399						0.193	0.038	0.001
					0.002	0.009	0.136						0.002	0.062	0.016						0.009	0.062	0.399						0.193	0.038	0.001
					0.002	0.009	0.098						0.002	0.062	0.016						0.009	0.062	0.406						0.192	0.038	0.001
					0.002	0.009	0.006						0.002	0.062	0.016						0.009	0.062	0.406						0.192	0.038	0.001
					0.002	0.009	0.001						0.002	0.062	0.016						0.009	0.062	0.413						0.192	0.038	0.001
					0.002	0.009	0.011						0.002	0.063	0.016						0.009	0.063	0.426						0.192	0.038	0.001
					0.002	0.009	0.002						0.002	0.063	0.016						0.009	0.063	0.441						0.192	0.038	0.001
					0.002	0.009	0.049						0.002	0.063	0.016						0.009	0.063	0.447						0.192	0.038	0.001
					0.002	0.009	0.054						0.002	0.063	0.016						0.009	0.063	0.45						0.191	0.038	0.001
					0.002	0.009	0.024						0.002	0.063	0.016						0.009	0.063	0.468						0.191	0.038	0.001
					0.002	0.009	0.013						0.002	0.063	0.016						0.009	0.063	0.478						0.191	0.038	0.001
					0.002	0.009	0.022						0.002	0.063	0.016						0.009	0.063	0.501						0.191	0.038	0.001
					0.002	0.01	0.001						0.002	0.063	0.016						0.01	0.063	0.503						0.191	0.038	0.001
					0.002	0.01	0.041						0.002	0.064	0.016						0.01	0.064	0.511						0.191	0.037	0.001
					0.002	0.01	0.002						0.002	0.064	0.017						0.01	0.064	0.531						0.19	0.037	0.001
					0.002	0.01	0.255						0.002	0.064	0.017						0.01	0.064	0.549						0.19	0.037	0.001
					0.002	0.01	0.053						0.002	0.064	0.017						0.01	0.064	0.594						0.19	0.037	0.001
					0.002	0.01	0.14						0.002	0.064	0.017						0.01	0.064	0.6						0.19	0.037	0.001
					0.002	0.01	0.089						0.002	0.065	0.017						0.01	0.065	0.744						0.19	0.037	0.001
					0.002	0.01	0.004						0.002	0.065	0.017						0.01	0.065	0.76						0.19	0.037	0.001
					0.002	0.01	0.129						0.002	0.065	0.017						0.01	0.065							0.19	0.037	0.001
					0.002	0.01	0.139						0.002	0.065	0.017						0.01	0.065							0.189	0.037	0.001
					0.002	0.01	0.007						0.002	0.065	0.017						0.01	0.065							0.189	0.037	0.001
					0.002	0.01	0.212						0.002	0.065	0.017						0.01	0.065							0.188	0.037	0.001
					0.002	0.01	0.121						0.002	0.065	0.017						0.01	0.065							0.188	0.037	0.001
					0.002	0.01	0.029						0.002	0.065	0.017						0.01	0.065							0.188	0.037	0.001
					0.002	0.01	0.014						0.002	0.066	0.017						0.01	0.066							0.188	0.037	0.001
					0.002	0.01	0.009						0.002	0.066	0.017						0.01	0.066							0.188	0.037	0.001
					0.002	0.01	0.244						0.002	0.066	0.017						0.01	0.066							0.188	0.037	0.001
					0.002	0.01	0.118						0.002	0.066	0.017						0.01	0.066							0.188	0.036	0.001
					0.002	0.01	0.067						0.002	0.066	0.017						0.01	0.066							0.188	0.036	0.001
					0.002	0.01	0.176						0.002	0.067	0.017						0.01	0.067							0.188	0.036	0.001
					0.002	0.01	0.000852						0.002	0.067	0.017						0.01	0.067							0.188	0.036	0.001
					0.002	0.01	0.023						0.002	0.067	0.017						0.01	0.067							0.187	0.036	0.001
					0.002	0.01	0.048						0.002	0.067	0.017						0.01	0.067							0.187	0.036	0.001
					0.002	0.01	0.165						0.002	0.067	0.017						0.01	0.067							0.187	0.036	0.001
					0.002	0.01	0.072						0.002	0.067	0.017						0.01	0.067							0.186	0.036	0.000938
					0.002	0.01	0.024						0.002	0.067	0.017						0.01	0.067							0.186	0.036	0.000938
					0.002	0.01	0.022						0.002	0.067	0.017						0.01	0.067							0.186	0.036	0.000938
					0.002	0.01	0.103						0.002	0.068	0.017						0.01	0.068							0.186	0.036	0.000852
					0.002	0.01	0.01						0.002	0.068	0.018						0.01	0.068							0.186	0.035	0.000852
					0.002	0.01	0.005						0.002	0.068	0.018						0.01	0.068							0.186	0.035	0.000852
					0.002	0.01	0.153						0.002	0.068	0.018						0.01	0.068							0.186	0.035	0.000852
					0.002	0.01	0.007						0.002	0.068	0.018						0.01	0.068							0.186	0.035	0.000852
					0.002	0.01	0.015						0.002	0.068	0.018						0.01	0.068							0.186	0.035
					0.002	0.01	0.016						0.002	0.068	0.018						0.01	0.068							0.185	0.035
					0.002	0.01	0.09						0.002	0.069	0.018						0.01	0.069							0.185	0.035
					0.002	0.01	0.047						0.002	0.069	0.018						0.01	0.069							0.185	0.035
					0.002	0.01	0.022						0.002	0.069	0.018						0.01	0.069							0.185	0.035
					0.002	0.01	0.118						0.002	0.069	0.018						0.01	0.069							0.185	0.035
					0.002	0.01	0.018						0.002	0.07	0.018						0.01	0.07							0.185	0.035
					0.002	0.01	0.002						0.002	0.07	0.018						0.01	0.07							0.185	0.035
					0.002	0.01	0.003						0.002	0.071	0.018						0.01	0.071							0.185	0.035
					0.002	0.01	0.083						0.002	0.071	0.018						0.01	0.071							0.185	0.035
					0.002	0.01	0.025						0.002	0.071	0.018						0.01	0.071							0.185	0.035
					0.002	0.01	0.044						0.002	0.071	0.018						0.01	0.071							0.185	0.035
					0.002	0.01	0.009						0.002	0.071	0.018						0.01	0.071							0.184	0.035
					0.002	0.01	0.013						0.002	0.072	0.018						0.01	0.072							0.184	0.035
					0.002	0.01	0.002						0.002	0.072	0.018						0.01	0.072							0.184	0.035
					0.002	0.01	0.067						0.002	0.073	0.018						0.01	0.073							0.184	0.034
					0.002	0.01	0.007						0.002	0.073	0.018						0.01	0.073							0.184	0.034
					0.002	0.01	0.004						0.002	0.073	0.018						0.01	0.073							0.184	0.034
					0.002	0.01	0.005						0.002	0.073	0.018						0.01	0.073							0.183	0.034
					0.002	0.01	0.003						0.002	0.073	0.018						0.01	0.073							0.183	0.034
					0.002	0.01	0.005						0.002	0.074	0.018						0.01	0.074							0.183	0.034
					0.002	0.01	0.013						0.002	0.074	0.018						0.01	0.074							0.183	0.034
					0.002	0.01	0.035						0.002	0.074	0.018						0.01	0.074							0.183	0.034
					0.002	0.01	0.07						0.002	0.074	0.018						0.01	0.074							0.183	0.034
					0.002	0.01	0.012						0.002	0.074	0.018						0.01	0.074							0.183	0.034
					0.002	0.01	0.167						0.002	0.074	0.018						0.01	0.074							0.182	0.034
					0.002	0.01	0.34						0.002	0.074	0.018						0.01	0.074							0.182	0.034
					0.002	0.01	0.084						0.002	0.074	0.018						0.01	0.074							0.182	0.034
					0.002	0.01	0.051						0.002	0.074	0.019						0.01	0.074							0.181	0.033
					0.002	0.01	0.046						0.002	0.074	0.019						0.01	0.074							0.181	0.033
					0.002	0.01	0.008						0.002	0.074	0.019						0.01	0.074							0.181	0.033
					0.002	0.01	0.258						0.002	0.074	0.019						0.01	0.074							0.181	0.033
					0.002	0.01	0.152						0.002	0.074	0.019						0.01	0.074							0.181	0.033
					0.002	0.01	0.045						0.002	0.075	0.019						0.01	0.075							0.18	0.033
					0.002	0.01	0.255						0.002	0.075	0.019						0.01	0.075							0.18	0.033
					0.002	0.01	0.231						0.002	0.075	0.019						0.01	0.075							0.18	0.033
					0.002	0.01	0.311						0.002	0.075	0.019						0.01	0.075							0.18	0.033
					0.002	0.011	0.03						0.002	0.075	0.019						0.011	0.075							0.18	0.033
					0.002	0.011	0.005						0.002	0.076	0.019						0.011	0.076							0.18	0.033
					0.002	0.011	0.008						0.002	0.076	0.019						0.011	0.076							0.18	0.033
					0.002	0.011	0.016						0.002	0.077	0.019						0.011	0.077							0.179	0.033
					0.002	0.011	0.112						0.002	0.077	0.019						0.011	0.077							0.179	0.033
					0.002	0.011	0.057						0.002	0.077	0.019						0.011	0.077							0.179	0.033
					0.002	0.011	0.392						0.002	0.077	0.019						0.011	0.077							0.179	0.032
					0.002	0.011	0.037						0.002	0.077	0.019						0.011	0.077							0.179	0.032
					0.002	0.011	0.14						0.002	0.078	0.019						0.011	0.078							0.179	0.032
					0.002	0.011	0.035						0.002	0.078	0.019						0.011	0.078							0.179	0.032
					0.002	0.011	0.011						0.002	0.078	0.019						0.011	0.078							0.179	0.032
					0.002	0.011	0.003						0.002	0.078	0.019						0.011	0.078							0.178	0.032
					0.002	0.011	0.059						0.002	0.078	0.019						0.011	0.078							0.178	0.032
					0.002	0.011	0.346						0.002	0.078	0.019						0.011	0.078							0.178	0.032
					0.002	0.011	0.005						0.002	0.078	0.019						0.011	0.078							0.178	0.032
					0.002	0.011	0.022						0.002	0.079	0.019						0.011	0.079							0.177	0.032
					0.002	0.011	0.103						0.002	0.079	0.019						0.011	0.079							0.177	0.032
					0.002	0.011	0.054						0.002	0.08	0.019						0.011	0.08							0.176	0.032
					0.002	0.011	0.001						0.002	0.08	0.019						0.011	0.08							0.176	0.032
					0.002	0.011	0.019						0.002	0.08	0.019						0.011	0.08							0.176	0.032
					0.002	0.011	0.012						0.002	0.08	0.019						0.011	0.08							0.176	0.032
					0.002	0.011	0.079						0.002	0.08	0.019						0.011	0.08							0.175	0.032
					0.002	0.011	0.087						0.002	0.08	0.019						0.011	0.08							0.175	0.032
					0.002	0.011	0.365						0.002	0.081	0.019						0.011	0.081							0.174	0.032
					0.002	0.011	0.113						0.002	0.081	0.019						0.011	0.081							0.174	0.032
					0.002	0.011	0.03						0.002	0.081	0.019						0.011	0.081							0.173	0.031
					0.002	0.011	0.378						0.002	0.081	0.019						0.011	0.081							0.173	0.031
					0.002	0.011	0.013						0.002	0.081	0.019						0.011	0.081							0.173	0.031
					0.002	0.011	0.659						0.002	0.081	0.019						0.011	0.081							0.173	0.031
					0.002	0.011	0.208						0.002	0.081	0.019						0.011	0.081							0.173	0.031
					0.002	0.011	0.333						0.002	0.082	0.019						0.011	0.082							0.172	0.031
					0.002	0.011	0.139						0.002	0.082	0.02						0.011	0.082							0.172	0.031
					0.002	0.011	0.243						0.002	0.082	0.02						0.011	0.082							0.171	0.031
					0.002	0.011	0.008						0.002	0.083	0.02						0.011	0.083							0.171	0.031
					0.002	0.011	0.217						0.002	0.083	0.02						0.011	0.083							0.171	0.031
					0.002	0.011	0.186						0.002	0.084	0.02						0.011	0.084							0.171	0.031
					0.002	0.011	0.007						0.002	0.084	0.02						0.011	0.084							0.171	0.031
					0.002	0.011	0.134						0.002	0.084	0.02						0.011	0.084							0.171	0.031
					0.002	0.011	0.005						0.002	0.084	0.02						0.011	0.084							0.171	0.03
					0.002	0.011	0.006						0.002	0.084	0.02						0.011	0.084							0.17	0.03
					0.002	0.011	0.026						0.002	0.085	0.02						0.011	0.085							0.17	0.03
					0.002	0.011	0.016						0.002	0.085	0.02						0.011	0.085							0.17	0.03
					0.002	0.011	0.458						0.002	0.085	0.02						0.011	0.085							0.17	0.03
					0.002	0.011	0.575						0.002	0.085	0.02						0.011	0.085							0.17	0.03
					0.002	0.011	0.392						0.002	0.085	0.02						0.011	0.085							0.17	0.03
					0.002	0.011	0.039						0.002	0.085	0.02						0.011	0.085							0.17	0.03
					0.002	0.011	0.219						0.002	0.086	0.02						0.011	0.086							0.17	0.03
					0.002	0.011	0.197						0.002	0.086	0.02						0.011	0.086							0.17	0.03
					0.002	0.011	0.19						0.002	0.086	0.02						0.011	0.086							0.169	0.03
					0.002	0.011	0.005						0.002	0.086	0.02						0.011	0.086							0.169	0.03
					0.002	0.011	0.018						0.002	0.087	0.02						0.011	0.087							0.169	0.029
					0.002	0.012	0.004						0.002	0.087	0.02						0.012	0.087							0.169	0.029
					0.002	0.012	0.204						0.002	0.087	0.02						0.012	0.087							0.168	0.029
					0.002	0.012	0.074						0.002	0.087	0.021						0.012	0.087							0.168	0.029
					0.002	0.012	0.293						0.002	0.088	0.021						0.012	0.088							0.167	0.029
					0.002	0.012	0.076						0.002	0.088	0.021						0.012	0.088							0.167	0.029
					0.002	0.012	0.306						0.002	0.088	0.021						0.012	0.088							0.167	0.029
					0.002	0.012	0.004						0.002	0.088	0.021						0.012	0.088							0.167	0.029
					0.002	0.012	0.265						0.002	0.088	0.021						0.012	0.088							0.167	0.029
					0.002	0.012	0.188						0.002	0.088	0.021						0.012	0.088							0.167	0.029
					0.002	0.012	0.15						0.002	0.089	0.021						0.012	0.089							0.167	0.029
					0.002	0.012	0.381						0.002	0.089	0.021						0.012	0.089							0.167	0.029
					0.002	0.012	0.012						0.002	0.089	0.021						0.012	0.089							0.166	0.029
					0.002	0.012	0.167						0.002	0.089	0.021						0.012	0.089							0.166	0.029
					0.002	0.012	0.027						0.002	0.089	0.021						0.012	0.089							0.166	0.029
					0.002	0.012	0.207						0.002	0.09	0.021						0.012	0.09							0.165	0.029
					0.002	0.012	0.072						0.002	0.09	0.021						0.012	0.09							0.165	0.029
					0.002	0.012	0.014						0.002	0.09	0.021						0.012	0.09							0.165	0.028
					0.002	0.012	0.041						0.002	0.09	0.021						0.012	0.09							0.165	0.028
					0.002	0.012	0.063						0.002	0.09	0.021						0.012	0.09							0.165	0.028
					0.002	0.012	0.007						0.002	0.09	0.021						0.012	0.09							0.164	0.028
					0.002	0.012	0.021						0.002	0.09	0.021						0.012	0.09							0.164	0.028
					0.002	0.012	0.105						0.002	0.091	0.021						0.012	0.091							0.164	0.028
					0.002	0.012	0.077						0.002	0.092	0.021						0.012	0.092							0.164	0.028
					0.002	0.012	0.171						0.002	0.092	0.021						0.012	0.092							0.164	0.028
					0.002	0.012	0.114						0.002	0.092	0.021						0.012	0.092							0.163	0.028
					0.002	0.012	0.001						0.002	0.092	0.021						0.012	0.092							0.163	0.028
					0.002	0.012	0.258						0.002	0.092	0.021						0.012	0.092							0.163	0.028
					0.002	0.012	0.181						0.002	0.092	0.021						0.012	0.092							0.163	0.028
					0.002	0.012	0.118						0.002	0.092	0.021						0.012	0.092							0.163	0.028
					0.002	0.012	0.062						0.002	0.092	0.021						0.012	0.092							0.163	0.028
					0.002	0.012	0.306						0.002	0.093	0.022						0.012	0.093							0.162	0.028
					0.002	0.012	0.059						0.002	0.093	0.022						0.012	0.093							0.162	0.028
					0.002	0.012	0.145						0.002	0.093	0.022						0.012	0.093							0.162	0.028
					0.002	0.012	0.033						0.002	0.093	0.022						0.012	0.093							0.161	0.028
					0.002	0.012	0.035						0.002	0.094	0.022						0.012	0.094							0.161	0.028
					0.002	0.012	0.023						0.002	0.094	0.022						0.012	0.094							0.161	0.028
					0.002	0.012	0.111						0.002	0.094	0.022						0.012	0.094							0.161	0.028
					0.002	0.012	0.121						0.002	0.094	0.022						0.012	0.094							0.16	0.028
					0.002	0.012	0.000852						0.002	0.094	0.022						0.012	0.094							0.16	0.028
					0.002	0.012	0.094						0.002	0.094	0.022						0.012	0.094							0.16	0.028
					0.002	0.012	0.012						0.002	0.094	0.022						0.012	0.094							0.16	0.028
					0.002	0.012	0.013						0.002	0.094	0.022						0.012	0.094							0.16	0.028
					0.002	0.012	0.001						0.002	0.095	0.022						0.012	0.095							0.16	0.028
					0.002	0.012	0.174						0.002	0.095	0.022						0.012	0.095							0.16	0.028
					0.002	0.012	0.144						0.002	0.095	0.022						0.012	0.095							0.159	0.027
					0.002	0.012	0.01						0.002	0.096	0.022						0.012	0.096							0.159	0.027
					0.002	0.012	0.013						0.002	0.096	0.022						0.012	0.096							0.159	0.027
					0.002	0.012	0.194						0.002	0.096	0.022						0.012	0.096							0.159	0.027
					0.002	0.012	0.092						0.002	0.096	0.022						0.012	0.096							0.159	0.027
					0.002	0.012	0.019						0.002	0.096	0.022						0.012	0.096							0.159	0.027
					0.002	0.012	0.001						0.002	0.096	0.022						0.012	0.096							0.159	0.027
					0.002	0.012	0.000938						0.002	0.096	0.022						0.012	0.096							0.158	0.027
					0.002	0.012	0.002						0.002	0.096	0.022						0.012	0.096							0.158	0.027
					0.002	0.012	0.061						0.002	0.097	0.022						0.012	0.097							0.158	0.027
					0.002	0.013	0.049						0.002	0.097	0.022						0.013	0.097							0.158	0.027
					0.002	0.013	0.007						0.002	0.097	0.022						0.013	0.097							0.157	0.027
					0.002	0.013	0.023						0.002	0.097	0.022						0.013	0.097							0.157	0.027
					0.002	0.013	0.001						0.002	0.098	0.022						0.013	0.098							0.156	0.027
					0.002	0.013	0.192						0.002	0.098	0.023						0.013	0.098							0.156	0.027
					0.002	0.013	0.097						0.002	0.098	0.023						0.013	0.098							0.156	0.027
					0.002	0.013	0.112						0.002	0.099	0.023						0.013	0.099							0.156	0.027
					0.002	0.013	0.053						0.002	0.1	0.023						0.013	0.1							0.156	0.027
					0.002	0.013	0.159						0.002	0.1	0.023						0.013	0.1							0.156	0.027
					0.002	0.013	0.059						0.002	0.1	0.023						0.013	0.1							0.156	0.026
					0.002	0.013	0.199						0.002	0.1	0.023						0.013	0.1							0.156	0.026
					0.002	0.013	0.267						0.002	0.1	0.023						0.013	0.1							0.156	0.026
					0.002	0.013	0.431						0.002	0.1	0.023						0.013	0.1							0.155	0.026
					0.002	0.013	0.715						0.002	0.101	0.023						0.013	0.101							0.155	0.026
					0.002	0.013	0.59						0.002	0.101	0.023						0.013	0.101							0.155	0.026
					0.002	0.013	0.003						0.002	0.102	0.023						0.013	0.102							0.155	0.026
					0.002	0.013	0.03						0.002	0.102	0.023						0.013	0.102							0.155	0.026
					0.002	0.013	0.082						0.002	0.102	0.023						0.013	0.102							0.155	0.026
					0.002	0.013	0.238						0.002	0.102	0.023						0.013	0.102							0.155	0.026
					0.002	0.013	0.464						0.002	0.103	0.023						0.013	0.103							0.154	0.026
					0.002	0.013	0.024						0.002	0.103	0.023						0.013	0.103							0.154	0.026
					0.002	0.013	0.168						0.002	0.103	0.023						0.013	0.103							0.154	0.026
					0.002	0.013	0.253						0.002	0.104	0.023						0.013	0.104							0.154	0.026
					0.002	0.013	0.054						0.002	0.104	0.023						0.013	0.104							0.153	0.026
					0.002	0.013	0.128						0.002	0.104	0.023						0.013	0.104							0.153	0.026
					0.002	0.013	0.209						0.002	0.104	0.023						0.013	0.104							0.153	0.026
					0.002	0.013	0.165						0.002	0.105	0.023						0.013	0.105							0.153	0.026
					0.002	0.013	0.001						0.002	0.106	0.024						0.013	0.106							0.153	0.026
					0.002	0.013	0.033						0.002	0.106	0.024						0.013	0.106							0.153	0.026
					0.002	0.013	0.225						0.002	0.107	0.024						0.013	0.107							0.152	0.026
					0.002	0.013	0.028						0.002	0.107	0.024						0.013	0.107							0.152	0.026
					0.002	0.013	0.079						0.002	0.107	0.024						0.013	0.107							0.152	0.026
					0.002	0.013	0.125						0.002	0.108	0.024						0.013	0.108							0.152	0.026
					0.002	0.013	0.013						0.002	0.108	0.024						0.013	0.108							0.152	0.025
					0.002	0.013	0.191						0.002	0.108	0.024						0.013	0.108							0.151	0.025
					0.002	0.013	0.084						0.002	0.108	0.024						0.013	0.108							0.151	0.025
					0.002	0.013	0.291						0.002	0.109	0.024						0.013	0.109							0.151	0.025
					0.002	0.013	0.092						0.002	0.109	0.024						0.013	0.109							0.151	0.025
					0.002	0.013	0.159						0.002	0.109	0.024						0.013	0.109							0.151	0.025
					0.002	0.013	0.109						0.002	0.11	0.024						0.013	0.11							0.15	0.025
					0.002	0.013	0.067						0.002	0.11	0.024						0.013	0.11							0.15	0.025
					0.002	0.013	0.052						0.002	0.11	0.024						0.013	0.11							0.15	0.025
					0.002	0.013	0.03						0.002	0.111	0.024						0.013	0.111							0.15	0.025
					0.002	0.013	0.000852						0.002	0.111	0.024						0.013	0.111							0.15	0.025
					0.002	0.013	0.014						0.002	0.111	0.024						0.013	0.111							0.15	0.025
					0.002	0.013	0.122						0.002	0.112	0.024						0.013	0.112							0.15	0.025
					0.002	0.013	0.05						0.002	0.113	0.024						0.013	0.113							0.149	0.025
					0.002	0.013	0.14						0.002	0.113	0.024						0.013	0.113							0.149	0.025
					0.002	0.013	0.012						0.002	0.113	0.024						0.013	0.113							0.149	0.025
					0.002	0.013	0.002						0.002	0.113	0.024						0.013	0.113							0.149	0.024
					0.002	0.013	0.185						0.002	0.114	0.024						0.013	0.114							0.149	0.024
					0.002	0.013	0.004						0.002	0.114	0.024						0.013	0.114							0.149	0.024
					0.002	0.013	0.118						0.002	0.114	0.024						0.013	0.114							0.149	0.024
					0.002	0.013	0.007						0.002	0.115	0.025						0.013	0.115							0.149	0.024
					0.002	0.013	0.213						0.002	0.115	0.025						0.013	0.115							0.149	0.024
					0.002	0.013	0.075						0.002	0.115	0.025						0.013	0.115							0.149	0.024
					0.002	0.013	0.144						0.002	0.115	0.025						0.013	0.115							0.148	0.024
					0.002	0.014	0.002						0.002	0.115	0.025						0.014	0.115							0.148	0.024
					0.002	0.014	0.537						0.002	0.116	0.025						0.014	0.116							0.148	0.024
					0.002	0.014	0.033						0.002	0.116	0.025						0.014	0.116							0.148	0.024
					0.002	0.014	0.142						0.002	0.116	0.025						0.014	0.116							0.148	0.024
					0.002	0.014	0.456						0.002	0.116	0.025						0.014	0.116							0.148	0.024
					0.002	0.014	0.212						0.002	0.116	0.025						0.014	0.116							0.147	0.024
					0.002	0.014	0.423						0.002	0.117	0.025						0.014	0.117							0.147	0.024
					0.002	0.014	0.12						0.002	0.117	0.025						0.014	0.117							0.147	0.024
					0.002	0.014	0.044						0.002	0.117	0.025						0.014	0.117							0.147	0.024
					0.002	0.014	0.002						0.002	0.118	0.025						0.014	0.118							0.147	0.024
					0.002	0.014	0.109						0.002	0.118	0.025						0.014	0.118							0.147	0.024
					0.002	0.014	0.122						0.002	0.118	0.025						0.014	0.118							0.147	0.024
					0.002	0.014	0.015						0.002	0.119	0.026						0.014	0.119							0.146	0.024
					0.002	0.014	0.045						0.002	0.119	0.026						0.014	0.119							0.146	0.024
					0.002	0.014	0.007						0.002	0.119	0.026						0.014	0.119							0.146	0.024
					0.002	0.014	0.029						0.002	0.119	0.026						0.014	0.119							0.146	0.024
					0.002	0.014	0.007						0.002	0.12	0.026						0.014	0.12							0.146	0.024
					0.002	0.014	0.008						0.002	0.12	0.026						0.014	0.12							0.146	0.024
					0.002	0.014	0.086						0.002	0.121	0.026						0.014	0.121							0.146	0.023
					0.002	0.014	0.029						0.002	0.121	0.026						0.014	0.121							0.146	0.023
					0.002	0.014	0.052						0.002	0.121	0.026						0.014	0.121							0.146	0.023
					0.002	0.014	0.006						0.002	0.121	0.026						0.014	0.121							0.145	0.023
					0.002	0.014	0.102						0.002	0.121	0.026						0.014	0.121							0.145	0.023
					0.002	0.014	0.067						0.002	0.121	0.026						0.014	0.121							0.145	0.023
					0.002	0.014	0.002						0.002	0.121	0.026						0.014	0.121							0.145	0.023
					0.002	0.014	0.07						0.002	0.122	0.026						0.014	0.122							0.145	0.023
					0.002	0.014	0.282						0.002	0.122	0.026						0.014	0.122							0.145	0.023
					0.002	0.014	0.064						0.002	0.123	0.026						0.014	0.123							0.145	0.023
					0.002	0.014	0.012						0.002	0.123	0.026						0.014	0.123							0.145	0.023
					0.002	0.014	0.08						0.002	0.124	0.026						0.014	0.124							0.145	0.023
					0.002	0.014	0.014						0.002	0.124	0.026						0.014	0.124							0.144	0.023
					0.002	0.014	0.208						0.002	0.124	0.026						0.014	0.124							0.144	0.023
					0.002	0.014	0.02						0.002	0.124	0.026						0.014	0.124							0.144	0.023
					0.002	0.014	0.075						0.002	0.125	0.026						0.014	0.125							0.144	0.023
					0.002	0.014	0.116						0.002	0.125	0.026						0.014	0.125							0.144	0.023
					0.002	0.014	0.05						0.002	0.126	0.026						0.014	0.126							0.144	0.023
					0.002	0.014	0.125						0.002	0.126	0.027						0.014	0.126							0.144	0.023
					0.002	0.014	0.07						0.002	0.127	0.027						0.014	0.127							0.143	0.023
					0.002	0.014	0.008						0.002	0.127	0.027						0.014	0.127							0.143	0.023
					0.002	0.014	0.15						0.002	0.127	0.027						0.014	0.127							0.143	0.023
					0.002	0.014	0.148						0.002	0.127	0.027						0.014	0.127							0.143	0.023
					0.002	0.014	0.155						0.002	0.127	0.027						0.014	0.127							0.143	0.022
					0.002	0.014	0.02						0.002	0.128	0.027						0.014	0.128							0.143	0.022
					0.002	0.014	0.043						0.002	0.129	0.027						0.014	0.129							0.143	0.022
					0.002	0.014	0.35						0.002	0.129	0.027						0.014	0.129							0.143	0.022
					0.002	0.014	0.046						0.002	0.129	0.027						0.014	0.129							0.143	0.022
					0.002	0.014	0.004						0.002	0.13	0.027						0.014	0.13							0.143	0.022
					0.002	0.014	0.067						0.002	0.13	0.027						0.014	0.13							0.142	0.022
					0.002	0.014	0.007						0.002	0.13	0.027						0.014	0.13							0.142	0.022
					0.002	0.014	0.034						0.002	0.13	0.027						0.014	0.13							0.142	0.022
					0.002	0.014	0.016						0.002	0.13	0.027						0.014	0.13							0.142	0.022
					0.002	0.014	0.003						0.002	0.131	0.027						0.014	0.131							0.141	0.022
					0.002	0.014	0.112						0.002	0.131	0.027						0.014	0.131							0.141	0.022
					0.002	0.014	0.006						0.002	0.131	0.027						0.014	0.131							0.141	0.022
					0.002	0.015	0.029						0.002	0.131	0.027						0.015	0.131							0.141	0.022
					0.002	0.015	0.093						0.002	0.131	0.028						0.015	0.131							0.141	0.022
					0.002	0.015	0.113						0.002	0.131	0.028						0.015	0.131							0.14	0.022
					0.002	0.015	0.003						0.002	0.132	0.028						0.015	0.132							0.14	0.022
					0.002	0.015	0.01						0.002	0.132	0.028						0.015	0.132							0.14	0.022
					0.002	0.015	0.01						0.002	0.133	0.028						0.015	0.133							0.14	0.022
					0.002	0.015	0.099						0.002	0.133	0.028						0.015	0.133							0.14	0.022
					0.002	0.015	0.073						0.002	0.135	0.028						0.015	0.135							0.14	0.022
					0.002	0.015	0.002						0.002	0.135	0.028						0.015	0.135							0.14	0.022
					0.002	0.015	0.009						0.002	0.135	0.028						0.015	0.135							0.14	0.022
					0.002	0.015	0.019						0.002	0.135	0.028						0.015	0.135							0.14	0.022
					0.002	0.015	0.195						0.002	0.136	0.028						0.015	0.136							0.14	0.022
					0.002	0.015	0.294						0.002	0.136	0.028						0.015	0.136							0.14	0.022
					0.002	0.015	0.04						0.002	0.136	0.028						0.015	0.136							0.14	0.022
					0.002	0.015	0.025						0.002	0.136	0.028						0.015	0.136							0.14	0.022
					0.002	0.015	0.19						0.002	0.136	0.028						0.015	0.136							0.139	0.021
					0.002	0.015	0.108						0.002	0.136	0.028						0.015	0.136							0.139	0.021
					0.002	0.015	0.06						0.002	0.137	0.028						0.015	0.137							0.139	0.021
					0.002	0.015	0.014						0.002	0.137	0.028						0.015	0.137							0.139	0.021
					0.002	0.015	0.013						0.002	0.137	0.028						0.015	0.137							0.139	0.021
					0.002	0.015	0.003						0.002	0.137	0.028						0.015	0.137							0.139	0.021
					0.002	0.015	0.092						0.002	0.137	0.028						0.015	0.137							0.139	0.021
					0.002	0.015	0.027						0.002	0.137	0.028						0.015	0.137							0.138	0.021
					0.002	0.015	0.017						0.002	0.138	0.028						0.015	0.138							0.138	0.021
					0.002	0.015	0.127						0.002	0.138	0.028						0.015	0.138							0.138	0.021
					0.002	0.015	0.064						0.002	0.139	0.028						0.015	0.139							0.138	0.021
					0.002	0.015	0.106						0.002	0.139	0.028						0.015	0.139							0.137	0.021
					0.002	0.015	0.002						0.002	0.139	0.028						0.015	0.139							0.137	0.021
					0.002	0.015	0.139						0.002	0.139	0.028						0.015	0.139							0.137	0.021
					0.002	0.015	0.009						0.002	0.14	0.029						0.015	0.14							0.137	0.021
					0.002	0.015	0.011						0.002	0.14	0.029						0.015	0.14							0.137	0.021
					0.002	0.015	0.002						0.002	0.141	0.029						0.015	0.141							0.137	0.021
					0.002	0.015	0.004						0.002	0.141	0.029						0.015	0.141							0.137	0.021
					0.002	0.015	0.001						0.002	0.141	0.029						0.015	0.141							0.136	0.021
					0.002	0.015	0.005						0.002	0.142	0.029						0.015	0.142							0.136	0.021
					0.002	0.015	0.004						0.002	0.142	0.029						0.015	0.142							0.136	0.021
					0.002	0.015	0.183						0.002	0.142	0.029						0.015	0.142							0.136	0.021
					0.002	0.015	0.002						0.002	0.142	0.029						0.015	0.142							0.136	0.021
					0.002	0.015	0.116						0.002	0.143	0.029						0.015	0.143							0.136	0.021
					0.002	0.016	0.372						0.002	0.143	0.029						0.016	0.143							0.136	0.021
					0.002	0.016	0.122						0.002	0.144	0.029						0.016	0.144							0.136	0.021
					0.002	0.016	1.428						0.002	0.144	0.029						0.016	0.144							0.136	0.021
					0.002	0.016	0.294						0.002	0.144	0.029						0.016	0.144							0.136	0.021
					0.002	0.016	0.034						0.002	0.144	0.029						0.016	0.144							0.135	0.02
					0.002	0.016	1.39						0.002	0.145	0.029						0.016	0.145							0.135	0.02
					0.002	0.016	0.79						0.002	0.145	0.029						0.016	0.145							0.135	0.02
					0.002	0.016	0.17						0.002	0.145	0.03						0.016	0.145							0.135	0.02
					0.002	0.016	0.18						0.002	0.145	0.03						0.016	0.145							0.134	0.02
					0.002	0.016	0.021						0.002	0.146	0.03						0.016	0.146							0.134	0.02
					0.002	0.016	0.005						0.002	0.146	0.03						0.016	0.146							0.134	0.02
					0.002	0.016	0.282						0.002	0.146	0.03						0.016	0.146							0.134	0.02
					0.002	0.016	0.203						0.002	0.146	0.03						0.016	0.146							0.134	0.02
					0.002	0.016	0.459						0.002	0.146	0.03						0.016	0.146							0.134	0.02
					0.002	0.016	0.075						0.002	0.146	0.03						0.016	0.146							0.134	0.02
					0.002	0.016	0.268						0.002	0.147	0.03						0.016	0.147							0.134	0.02
					0.002	0.016	0.483						0.002	0.147	0.03						0.016	0.147							0.133	0.02
					0.002	0.016	0.512						0.002	0.147	0.03						0.016	0.147							0.133	0.02
					0.002	0.016	0.091						0.002	0.148	0.03						0.016	0.148							0.133	0.02
					0.002	0.016	0.01						0.002	0.148	0.031						0.016	0.148							0.133	0.02
					0.002	0.016	0.179						0.002	0.15	0.031						0.016	0.15							0.133	0.02
					0.002	0.016	0.11						0.002	0.15	0.031						0.016	0.15							0.132	0.02
					0.002	0.016	0.26						0.002	0.15	0.031						0.016	0.15							0.132	0.02
					0.002	0.016	0.114						0.002	0.151	0.031						0.016	0.151							0.132	0.02
					0.002	0.016	0.71						0.002	0.152	0.031						0.016	0.152							0.132	0.02
					0.002	0.016	0.129						0.002	0.152	0.031						0.016	0.152							0.132	0.02
					0.002	0.016	0.333						0.002	0.152	0.031						0.016	0.152							0.132	0.019
					0.002	0.016	0.069						0.002	0.153	0.031						0.016	0.153							0.132	0.019
					0.002	0.016	0.242						0.002	0.153	0.031						0.016	0.153							0.131	0.019
					0.002	0.016	0.075						0.002	0.153	0.031						0.016	0.153							0.131	0.019
					0.002	0.016	0.276						0.002	0.155	0.031						0.016	0.155							0.131	0.019
					0.002	0.016	0.081						0.002	0.155	0.031						0.016	0.155							0.131	0.019
					0.002	0.016	0.117						0.002	0.155	0.032						0.016	0.155							0.131	0.019
					0.002	0.016	0.002						0.002	0.156	0.032						0.016	0.156							0.131	0.019
					0.002	0.016	0.092						0.002	0.156	0.032						0.016	0.156							0.131	0.019
					0.002	0.016	0.077						0.002	0.156	0.032						0.016	0.156							0.131	0.019
					0.002	0.016	0.187						0.002	0.156	0.032						0.016	0.156							0.131	0.019
					0.002	0.016	0.36						0.002	0.156	0.032						0.016	0.156							0.13	0.019
					0.002	0.016	0.183						0.002	0.156	0.032						0.016	0.156							0.13	0.019
					0.002	0.016	0.3						0.002	0.157	0.032						0.016	0.157							0.13	0.019
					0.002	0.016	0.011						0.002	0.157	0.032						0.016	0.157							0.13	0.019
					0.002	0.016	0.395						0.002	0.158	0.032						0.016	0.158							0.13	0.019
					0.002	0.016	0.024						0.002	0.158	0.032						0.016	0.158							0.13	0.019
					0.002	0.016	0.251						0.002	0.158	0.032						0.016	0.158							0.13	0.019
					0.002	0.016	0.26						0.002	0.158	0.032						0.016	0.158							0.13	0.019
					0.002	0.016	0.021						0.002	0.159	0.032						0.016	0.159							0.13	0.019
					0.002	0.016	0.274						0.002	0.159	0.032						0.016	0.159							0.13	0.019
					0.002	0.016	0.053						0.002	0.159	0.032						0.016	0.159							0.13	0.019
					0.002	0.016	0.165						0.002	0.16	0.032						0.016	0.16							0.129	0.019
					0.002	0.016	0.109						0.002	0.16	0.032						0.016	0.16							0.129	0.019
					0.002	0.016	0.285						0.002	0.16	0.032						0.016	0.16							0.129	0.019
					0.002	0.017	0.188						0.002	0.161	0.033						0.017	0.161							0.129	0.019
					0.002	0.017	0.136						0.002	0.161	0.033						0.017	0.161							0.129	0.019
					0.002	0.017	0.128						0.002	0.162	0.033						0.017	0.162							0.129	0.019
					0.002	0.017	0.542						0.002	0.162	0.033						0.017	0.162							0.129	0.019
					0.002	0.017	0.108						0.002	0.163	0.033						0.017	0.163							0.129	0.019
					0.002	0.017	0.435						0.002	0.164	0.033						0.017	0.164							0.128	0.019
					0.002	0.017	0.501						0.002	0.164	0.033						0.017	0.164							0.128	0.019
					0.002	0.017	0.008						0.002	0.164	0.033						0.017	0.164							0.128	0.019
					0.002	0.017	0.123						0.002	0.165	0.033						0.017	0.165							0.128	0.019
					0.002	0.017	0.196						0.002	0.165	0.033						0.017	0.165							0.128	0.019
					0.002	0.017	0.145						0.002	0.166	0.033						0.017	0.166							0.128	0.019
					0.002	0.017	0.053						0.002	0.166	0.033						0.017	0.166							0.128	0.019
					0.002	0.017	0.145						0.002	0.166	0.033						0.017	0.166							0.128	0.019
					0.002	0.017	0.501						0.002	0.167	0.033						0.017	0.167							0.128	0.019
					0.002	0.017	0.822						0.002	0.167	0.033						0.017	0.167							0.128	0.019
					0.002	0.017	0.122						0.002	0.167	0.034						0.017	0.167							0.128	0.018
					0.002	0.017	0.311						0.002	0.167	0.034						0.017	0.167							0.128	0.018
					0.002	0.017	0.131						0.002	0.169	0.034						0.017	0.169							0.128	0.018
					0.002	0.017	0.55						0.002	0.169	0.034						0.017	0.169							0.128	0.018
					0.002	0.017	0.025						0.002	0.169	0.034						0.017	0.169							0.127	0.018
					0.002	0.017	0.315						0.002	0.169	0.034						0.017	0.169							0.127	0.018
					0.003	0.017	0.063						0.003	0.169	0.034						0.017	0.169							0.127	0.018
					0.003	0.017	0.527						0.003	0.169	0.034						0.017	0.169							0.127	0.018
					0.003	0.017	0.366						0.003	0.17	0.034						0.017	0.17							0.127	0.018
					0.003	0.017	0.007						0.003	0.17	0.034						0.017	0.17							0.127	0.018
					0.003	0.017	0.453						0.003	0.171	0.034						0.017	0.171							0.127	0.018
					0.003	0.017	0.244						0.003	0.171	0.034						0.017	0.171							0.127	0.018
					0.003	0.017	0.05						0.003	0.171	0.034						0.017	0.171							0.126	0.018
					0.003	0.017	0.619						0.003	0.171	0.035						0.017	0.171							0.126	0.018
					0.003	0.017	0.046						0.003	0.171	0.035						0.017	0.171							0.126	0.018
					0.003	0.017	0.254						0.003	0.171	0.035						0.017	0.171							0.126	0.018
					0.003	0.017	0.017						0.003	0.172	0.035						0.017	0.172							0.126	0.018
					0.003	0.017	0.091						0.003	0.172	0.035						0.017	0.172							0.126	0.018
					0.003	0.017	0.183						0.003	0.173	0.035						0.017	0.173							0.126	0.018
					0.003	0.017	0.004						0.003	0.173	0.035						0.017	0.173							0.126	0.018
					0.003	0.017	0.004						0.003	0.173	0.035						0.017	0.173							0.125	0.018
					0.003	0.017	0.189						0.003	0.173	0.035						0.017	0.173							0.125	0.018
					0.003	0.017	0.449						0.003	0.175	0.035						0.017	0.175							0.125	0.018
					0.003	0.017	0.199						0.003	0.176	0.035						0.017	0.176							0.125	0.018
					0.003	0.017	0.004						0.003	0.177	0.035						0.017	0.177							0.125	0.018
					0.003	0.017	0.002						0.003	0.177	0.035						0.017	0.177							0.125	0.018
					0.003	0.017	0.486						0.003	0.177	0.035						0.017	0.177							0.125	0.018
					0.003	0.017	0.185						0.003	0.177	0.035						0.017	0.177							0.125	0.018
					0.003	0.017	0.106						0.003	0.178	0.035						0.017	0.178							0.125	0.018
					0.003	0.017	0.016						0.003	0.178	0.035						0.017	0.178							0.124	0.018
					0.003	0.017	0.127						0.003	0.178	0.035						0.017	0.178							0.124	0.018
					0.003	0.018	0.012						0.003	0.178	0.035						0.018	0.178							0.124	0.018
					0.003	0.018	0.003						0.003	0.179	0.036						0.018	0.179							0.124	0.017
					0.003	0.018	0.031						0.003	0.179	0.036						0.018	0.179							0.124	0.017
					0.003	0.018	0.003						0.003	0.18	0.036						0.018	0.18							0.124	0.017
					0.003	0.018	0.598						0.003	0.18	0.036						0.018	0.18							0.124	0.017
					0.003	0.018	0.475						0.003	0.18	0.036						0.018	0.18							0.124	0.017
					0.003	0.018	1.095						0.003	0.181	0.036						0.018	0.181							0.123	0.017
					0.003	0.018	1.199						0.003	0.181	0.036						0.018	0.181							0.123	0.017
					0.003	0.018	1.022						0.003	0.181	0.036						0.018	0.181							0.123	0.017
					0.003	0.018	0.442						0.003	0.181	0.036						0.018	0.181							0.123	0.017
					0.003	0.018	0.608						0.003	0.181	0.036						0.018	0.181							0.123	0.017
					0.003	0.018	0.473						0.003	0.182	0.036						0.018	0.182							0.123	0.017
					0.003	0.018	0.377						0.003	0.182	0.037						0.018	0.182							0.123	0.017
					0.003	0.018	0.685						0.003	0.182	0.037						0.018	0.182							0.123	0.017
					0.003	0.018	0.032						0.003	0.182	0.037						0.018	0.182							0.122	0.017
					0.003	0.018	0.211						0.003	0.184	0.037						0.018	0.184							0.122	0.017
					0.003	0.018	0.269						0.003	0.184	0.037						0.018	0.184							0.122	0.017
					0.003	0.018	0.409						0.003	0.185	0.037						0.018	0.185							0.122	0.017
					0.003	0.018	0.746						0.003	0.185	0.037						0.018	0.185							0.122	0.017
					0.003	0.018	0.735						0.003	0.186	0.037						0.018	0.186							0.122	0.017
					0.003	0.018	0.569						0.003	0.186	0.037						0.018	0.186							0.122	0.017
					0.003	0.018	0.666						0.003	0.186	0.037						0.018	0.186							0.122	0.017
					0.003	0.018	0.221						0.003	0.186	0.037						0.018	0.186							0.122	0.017
					0.003	0.018	0.231						0.003	0.186	0.037						0.018	0.186							0.122	0.017
					0.003	0.018	0.24						0.003	0.187	0.037						0.018	0.187							0.122	0.017
					0.003	0.018	0.053						0.003	0.187	0.037						0.018	0.187							0.122	0.017
					0.003	0.018	0.393						0.003	0.187	0.037						0.018	0.187							0.122	0.017
					0.003	0.018	0.333						0.003	0.187	0.037						0.018	0.187							0.122	0.016
					0.003	0.018	0.818						0.003	0.187	0.038						0.018	0.187							0.122	0.016
					0.003	0.018	0.27						0.003	0.187	0.038						0.018	0.187							0.121	0.016
					0.003	0.018	0.451						0.003	0.188	0.038						0.018	0.188							0.121	0.016
					0.003	0.018	0.345						0.003	0.188	0.038						0.018	0.188							0.121	0.016
					0.003	0.018	0.231						0.003	0.188	0.038						0.018	0.188							0.121	0.016
					0.003	0.018	0.202						0.003	0.188	0.038						0.018	0.188							0.121	0.016
					0.003	0.018	0.235						0.003	0.189	0.038						0.018	0.189							0.121	0.016
					0.003	0.018	0.22						0.003	0.189	0.038						0.018	0.189							0.12	0.016
					0.003	0.018	0.496						0.003	0.19	0.038						0.018	0.19							0.12	0.016
					0.003	0.018	0.37						0.003	0.19	0.038						0.018	0.19							0.12	0.016
					0.003	0.018	0.48						0.003	0.19	0.038						0.018	0.19							0.12	0.016
					0.003	0.018	0.611						0.003	0.191	0.038						0.018	0.191							0.12	0.016
					0.003	0.018	0.435						0.003	0.191	0.038						0.018	0.191							0.119	0.016
					0.003	0.018	0.282						0.003	0.192	0.038						0.018	0.192							0.119	0.016
					0.003	0.018	0.074						0.003	0.192	0.038						0.018	0.192							0.119	0.016
					0.003	0.018	0.324						0.003	0.193	0.039						0.018	0.193							0.119	0.016
					0.003	0.018	0.093						0.003	0.193	0.039						0.018	0.193							0.119	0.016
					0.003	0.018	0.165						0.003	0.193	0.039						0.018	0.193							0.119	0.016
					0.003	0.018	0.116						0.003	0.193	0.039						0.018	0.193							0.118	0.016
					0.003	0.018	0.235						0.003	0.193	0.039						0.018	0.193							0.118	0.016
					0.003	0.019	0.078						0.003	0.194	0.039						0.019	0.194							0.118	0.016
					0.003	0.019	0.18						0.003	0.194	0.039						0.019	0.194							0.118	0.016
					0.003	0.019	0.238						0.003	0.194	0.039						0.019	0.194							0.118	0.015
					0.003	0.019	0.397						0.003	0.195	0.039						0.019	0.195							0.118	0.015
					0.003	0.019	0.063						0.003	0.196	0.039						0.019	0.196							0.118	0.015
					0.003	0.019	0.091						0.003	0.196	0.039						0.019	0.196							0.118	0.015
					0.003	0.019	0.081						0.003	0.196	0.039						0.019	0.196							0.118	0.015
					0.003	0.019	0.672						0.003	0.197	0.039						0.019	0.197							0.118	0.015
					0.003	0.019	0.195						0.003	0.198	0.04						0.019	0.198							0.118	0.015
					0.003	0.019	0.228						0.003	0.198	0.04						0.019	0.198							0.118	0.015
					0.003	0.019	0.183						0.003	0.199	0.04						0.019	0.199							0.118	0.015
					0.003	0.019	0.13						0.003	0.2	0.04						0.019	0.2							0.117	0.015
					0.003	0.019	0.485						0.003	0.2	0.04						0.019	0.2							0.117	0.015
					0.003	0.019	0.048						0.003	0.2	0.04						0.019	0.2							0.117	0.015
					0.003	0.019	0.116						0.003	0.2	0.04						0.019	0.2							0.117	0.015
					0.003	0.019	0.082						0.003	0.2	0.04						0.019	0.2							0.117	0.015
					0.003	0.019	0.196						0.003	0.201	0.04						0.019	0.201							0.117	0.015
					0.003	0.019	0.347						0.003	0.201	0.04						0.019	0.201							0.117	0.015
					0.003	0.019	0.153						0.003	0.202	0.04						0.019	0.202							0.117	0.015
					0.003	0.019	0.275						0.003	0.203	0.04						0.019	0.203							0.117	0.015
					0.003	0.019	0.131						0.003	0.204	0.04						0.019	0.204							0.116	0.015
					0.003	0.019	0.173						0.003	0.205	0.04						0.019	0.205							0.116	0.015
					0.003	0.019	0.095						0.003	0.205	0.04						0.019	0.205							0.116	0.015
					0.003	0.019	0.147						0.003	0.205	0.04						0.019	0.205							0.116	0.015
					0.003	0.019	0.126						0.003	0.206	0.04						0.019	0.206							0.116	0.015
					0.003	0.019	0.097						0.003	0.208	0.041						0.019	0.208							0.116	0.015
					0.003	0.019	0.112						0.003	0.208	0.041						0.019	0.208							0.116	0.015
					0.003	0.019	0.037						0.003	0.209	0.041						0.019	0.209							0.116	0.015
					0.003	0.019	0.069						0.003	0.209	0.041						0.019	0.209							0.116	0.015
					0.003	0.019	0.054						0.003	0.209	0.041						0.019	0.209							0.116	0.015
					0.003	0.019	0.272						0.003	0.211	0.041						0.019	0.211							0.116	0.015
					0.003	0.019	0.154						0.003	0.211	0.041						0.019	0.211							0.116	0.015
					0.003	0.019	0.092						0.003	0.211	0.041						0.019	0.211							0.116	0.015
					0.003	0.019	0.393						0.003	0.211	0.042						0.019	0.211							0.116	0.015
					0.003	0.019	0.227						0.003	0.211	0.042						0.019	0.211							0.116	0.015
					0.003	0.019	0.081						0.003	0.212	0.042						0.019	0.212							0.116	0.015
					0.003	0.019	0.011						0.003	0.212	0.042						0.019	0.212							0.115	0.015
					0.003	0.019	0.025						0.003	0.212	0.042						0.019	0.212							0.115	0.014
					0.003	0.019	0.159						0.003	0.212	0.042						0.019	0.212							0.115	0.014
					0.003	0.019	0.208						0.003	0.213	0.042						0.019	0.213							0.115	0.014
					0.003	0.019	0.048						0.003	0.213	0.042						0.019	0.213							0.114	0.014
					0.003	0.019	0.044						0.003	0.213	0.042						0.019	0.213							0.114	0.014
					0.003	0.019	0.354						0.003	0.213	0.042						0.019	0.213							0.114	0.014
					0.003	0.019	0.056						0.003	0.213	0.042						0.019	0.213							0.114	0.014
					0.003	0.02	0.172						0.003	0.213	0.042						0.02	0.213							0.114	0.014
					0.003	0.02	0.327						0.003	0.214	0.042						0.02	0.214							0.114	0.014
					0.003	0.02	0.107						0.003	0.215	0.042						0.02	0.215							0.114	0.014
					0.003	0.02	0.004						0.003	0.216	0.043						0.02	0.216							0.113	0.014
					0.003	0.02	0.277						0.003	0.216	0.043						0.02	0.216							0.113	0.014
					0.003	0.02	0.024						0.003	0.216	0.043						0.02	0.216							0.113	0.014
					0.003	0.02	0.051						0.003	0.217	0.043						0.02	0.217							0.113	0.014
					0.003	0.02	0.084						0.003	0.217	0.043						0.02	0.217							0.113	0.014
					0.003	0.02	0.087						0.003	0.217	0.043						0.02	0.217							0.113	0.014
					0.003	0.02	0.13						0.003	0.217	0.043						0.02	0.217							0.113	0.014
					0.003	0.02	0.041						0.003	0.218	0.043						0.02	0.218							0.113	0.014
					0.003	0.02	0.028						0.003	0.219	0.043						0.02	0.219							0.113	0.014
					0.003	0.02	0.002						0.003	0.219	0.043						0.02	0.219							0.113	0.014
					0.003	0.02	0.069						0.003	0.22	0.043						0.02	0.22							0.113	0.014
					0.003	0.02	0.004						0.003	0.22	0.043						0.02	0.22							0.112	0.014
					0.003	0.02	0.184						0.003	0.223	0.044						0.02	0.223							0.112	0.014
					0.003	0.02	0.119						0.003	0.224	0.044						0.02	0.224							0.112	0.014
					0.003	0.02	0.093						0.003	0.224	0.044						0.02	0.224							0.112	0.014
					0.003	0.02	0.06						0.003	0.225	0.044						0.02	0.225							0.112	0.013
					0.003	0.02	0.255						0.003	0.225	0.044						0.02	0.225							0.112	0.013
					0.003	0.02	0.145						0.003	0.226	0.044						0.02	0.226							0.112	0.013
					0.003	0.02	0.141						0.003	0.226	0.044						0.02	0.226							0.111	0.013
					0.003	0.02	0.022						0.003	0.228	0.044						0.02	0.228							0.111	0.013
					0.003	0.02	0.193						0.003	0.229	0.045						0.02	0.229							0.111	0.013
					0.003	0.02	0.06						0.003	0.229	0.045						0.02	0.229							0.111	0.013
					0.003	0.02	0.226						0.003	0.23	0.045						0.02	0.23							0.111	0.013
					0.003	0.02	0.149						0.003	0.23	0.045						0.02	0.23							0.111	0.013
					0.003	0.02	0.02						0.003	0.232	0.045						0.02	0.232							0.111	0.013
					0.003	0.02	0.009						0.003	0.232	0.045						0.02	0.232							0.111	0.013
					0.003	0.02	0.007						0.003	0.232	0.045						0.02	0.232							0.11	0.013
					0.003	0.02	0.062						0.003	0.232	0.045						0.02	0.232							0.11	0.013
					0.003	0.02	0.043						0.003	0.233	0.045						0.02	0.233							0.11	0.013
					0.003	0.02	0.004						0.003	0.233	0.045						0.02	0.233							0.11	0.013
					0.003	0.021	0.178						0.003	0.233	0.045						0.021	0.233							0.11	0.013
					0.003	0.021	0.09						0.003	0.233	0.045						0.021	0.233							0.11	0.013
					0.003	0.021	0.142						0.003	0.236	0.045						0.021	0.236							0.11	0.013
					0.003	0.021	0.03						0.003	0.237	0.045						0.021	0.237							0.11	0.013
					0.003	0.021	0.012						0.003	0.237	0.046						0.021	0.237							0.11	0.013
					0.003	0.021	0.15						0.003	0.237	0.046						0.021	0.237							0.11	0.013
					0.003	0.021	0.082						0.003	0.24	0.046						0.021	0.24							0.109	0.013
					0.003	0.021	0.028						0.003	0.24	0.046						0.021	0.24							0.109	0.013
					0.003	0.021	0.053						0.003	0.241	0.046						0.021	0.241							0.109	0.013
					0.003	0.021	0.07						0.003	0.241	0.046						0.021	0.241							0.109	0.013
					0.003	0.021	0.055						0.003	0.241	0.046						0.021	0.241							0.109	0.013
					0.003	0.021	0.016						0.003	0.241	0.046						0.021	0.241							0.109	0.013
					0.003	0.021	0.003						0.003	0.242	0.046						0.021	0.242							0.109	0.013
					0.003	0.021	0.001						0.003	0.242	0.046						0.021	0.242							0.109	0.013
					0.003	0.021	0.021						0.003	0.244	0.046						0.021	0.244							0.109	0.013
					0.003	0.021	0.038						0.003	0.244	0.046						0.021	0.244							0.109	0.013
					0.003	0.021	0.005						0.003	0.244	0.046						0.021	0.244							0.109	0.013
					0.003	0.021	0.022						0.003	0.245	0.046						0.021	0.245							0.109	0.012
					0.003	0.021	0.003						0.003	0.246	0.046						0.021	0.246							0.109	0.012
					0.003	0.021	0.016						0.003	0.247	0.047						0.021	0.247							0.109	0.012
					0.003	0.021	0.012						0.003	0.247	0.047						0.021	0.247							0.109	0.012
					0.003	0.021	0.045						0.003	0.247	0.047						0.021	0.247							0.108	0.012
					0.003	0.021	0.02						0.003	0.248	0.047						0.021	0.248							0.108	0.012
					0.003	0.021	0.004						0.003	0.248	0.047						0.021	0.248							0.108	0.012
					0.003	0.021	0.069						0.003	0.25	0.047						0.021	0.25							0.108	0.012
					0.003	0.021	0.003						0.003	0.251	0.047						0.021	0.251							0.108	0.012
					0.003	0.021	0.016						0.003	0.251	0.048						0.021	0.251							0.108	0.012
					0.003	0.021	0.000938						0.003	0.251	0.048						0.021	0.251							0.108	0.012
					0.003	0.021	0.01						0.003	0.252	0.048						0.021	0.252							0.108	0.012
					0.003	0.021	0.01						0.003	0.252	0.048						0.021	0.252							0.108	0.012
					0.003	0.021	0.345						0.003	0.252	0.048						0.021	0.252							0.107	0.012
					0.003	0.021	0.233						0.003	0.253	0.048						0.021	0.253							0.107	0.012
					0.003	0.021	0.499						0.003	0.254	0.048						0.021	0.254							0.107	0.012
					0.003	0.021	0.429						0.003	0.254	0.048						0.021	0.254							0.107	0.012
					0.003	0.021	0.084						0.003	0.256	0.048						0.021	0.256							0.107	0.012
					0.003	0.021	0.307						0.003	0.256	0.048						0.021	0.256							0.107	0.012
					0.003	0.021	0.503						0.003	0.256	0.048						0.021	0.256							0.107	0.012
					0.003	0.021	0.203						0.003	0.258	0.048						0.021	0.258							0.107	0.012
					0.003	0.021	0.167						0.003	0.258	0.049						0.021	0.258							0.106	0.012
					0.003	0.021	0.344						0.003	0.26	0.049						0.021	0.26							0.106	0.012
					0.003	0.021	0.031						0.003	0.26	0.049						0.021	0.26							0.106	0.012
					0.003	0.021	0.095						0.003	0.26	0.049						0.021	0.26							0.106	0.012
					0.003	0.021	0.684						0.003	0.26	0.049						0.021	0.26							0.106	0.012
					0.003	0.021	0.185						0.003	0.261	0.049						0.021	0.261							0.106	0.012
					0.003	0.021	0.074						0.003	0.263	0.049						0.021	0.263							0.106	0.012
					0.003	0.021	0.038						0.003	0.263	0.049						0.021	0.263							0.106	0.012
					0.003	0.021	0.215						0.003	0.264	0.049						0.021	0.264							0.106	0.012
					0.003	0.021	0.239						0.003	0.264	0.049						0.021	0.264							0.105	0.012
					0.003	0.022	0.062						0.003	0.265	0.049						0.022	0.265							0.105	0.012
					0.003	0.022	0.022						0.003	0.266	0.05						0.022	0.266							0.105	0.012
					0.003	0.022	0.267						0.003	0.268	0.05						0.022	0.268							0.105	0.012
					0.003	0.022	0.388						0.003	0.268	0.05						0.022	0.268							0.105	0.012
					0.003	0.022	0.188						0.003	0.268	0.05						0.022	0.268							0.105	0.012
					0.003	0.022	0.156						0.003	0.269	0.05						0.022	0.269							0.105	0.012
					0.003	0.022	0.312						0.003	0.271	0.05						0.022	0.271							0.104	0.012
					0.003	0.022	0.129						0.003	0.272	0.05						0.022	0.272							0.104	0.012
					0.003	0.022	0.093						0.003	0.273	0.05						0.022	0.273							0.104	0.011
					0.003	0.022	0.014						0.003	0.273	0.05						0.022	0.273							0.104	0.011
					0.003	0.022	0.259						0.003	0.274	0.05						0.022	0.274							0.104	0.011
					0.003	0.022	0.094						0.003	0.274	0.05						0.022	0.274							0.104	0.011
					0.003	0.022	0.055						0.003	0.275	0.05						0.022	0.275							0.104	0.011
					0.003	0.022	0.061						0.003	0.276	0.051						0.022	0.276							0.103	0.011
					0.003	0.022	0.037						0.003	0.277	0.051						0.022	0.277							0.103	0.011
					0.003	0.022	0.033						0.003	0.278	0.051						0.022	0.278							0.103	0.011
					0.003	0.022	0.126						0.003	0.279	0.051						0.022	0.279							0.103	0.011
					0.003	0.022	0.103						0.003	0.279	0.051						0.022	0.279							0.103	0.011
					0.003	0.022	0.046						0.003	0.279	0.051						0.022	0.279							0.103	0.011
					0.003	0.022	0.233						0.003	0.279	0.051						0.022	0.279							0.103	0.011
					0.003	0.022	0.016						0.003	0.28	0.051						0.022	0.28							0.103	0.011
					0.003	0.022	0.219						0.003	0.281	0.051						0.022	0.281							0.103	0.011
					0.003	0.022	0.02						0.003	0.281	0.052						0.022	0.281							0.103	0.011
					0.003	0.022	0.005						0.003	0.281	0.052						0.022	0.281							0.103	0.011
					0.003	0.022	0.31						0.003	0.282	0.052						0.022	0.282							0.103	0.011
					0.003	0.022	0.025						0.003	0.283	0.052						0.022	0.283							0.102	0.011
					0.003	0.022	0.207						0.003	0.284	0.052						0.022	0.284							0.102	0.011
					0.003	0.022	0.064						0.003	0.285	0.052						0.022	0.285							0.102	0.011
					0.003	0.022	0.122						0.003	0.285	0.052						0.022	0.285							0.102	0.011
					0.003	0.022	0.105						0.003	0.285	0.052						0.022	0.285							0.102	0.011
					0.003	0.022	0.411						0.003	0.286	0.052						0.022	0.286							0.102	0.011
					0.003	0.022	0.007						0.003	0.287	0.052						0.022	0.287							0.102	0.011
					0.003	0.022	0.515						0.003	0.289	0.052						0.022	0.289							0.102	0.011
					0.003	0.022	0.187						0.003	0.29	0.052						0.022	0.29							0.102	0.011
					0.003	0.022	0.275						0.003	0.29	0.052						0.022	0.29							0.102	0.011
					0.003	0.022	0.185						0.003	0.291	0.052						0.022	0.291							0.101	0.011
					0.003	0.023	0.121						0.003	0.291	0.053						0.023	0.291							0.101	0.011
					0.003	0.023	0.117						0.003	0.291	0.053						0.023	0.291							0.101	0.011
					0.003	0.023	0.013						0.003	0.292	0.053						0.023	0.292							0.101	0.011
					0.003	0.023	0.103						0.003	0.292	0.053						0.023	0.292							0.101	0.011
					0.003	0.023	0.1						0.003	0.293	0.053						0.023	0.293							0.101	0.011
					0.003	0.023	0.045						0.003	0.295	0.053						0.023	0.295							0.101	0.011
					0.003	0.023	0.012						0.003	0.296	0.053						0.023	0.296							0.101	0.011
					0.003	0.023	0.085						0.003	0.297	0.053						0.023	0.297							0.1	0.011
					0.003	0.023	0.065						0.003	0.297	0.053						0.023	0.297							0.1	0.011
					0.003	0.023	0.009						0.003	0.298	0.054						0.023	0.298							0.1	0.011
					0.003	0.023	0.096						0.003	0.298	0.054						0.023	0.298							0.1	0.011
					0.003	0.023	0.01						0.003	0.299	0.054						0.023	0.299							0.1	0.01
					0.003	0.023	0.184						0.003	0.299	0.054						0.023	0.299							0.1	0.01
					0.003	0.023	0.107						0.003	0.301	0.054						0.023	0.301							0.1	0.01
					0.003	0.023	0.013						0.003	0.301	0.054						0.023	0.301							0.1	0.01
					0.003	0.023	0.134						0.003	0.301	0.054						0.023	0.301							0.1	0.01
					0.003	0.023	0.074						0.003	0.302	0.054						0.023	0.302							0.099	0.01
					0.003	0.023	0.006						0.003	0.303	0.054						0.023	0.303							0.099	0.01
					0.003	0.023	0.098						0.003	0.303	0.054						0.023	0.303							0.099	0.01
					0.003	0.023	0.034						0.003	0.304	0.054						0.023	0.304							0.099	0.01
					0.003	0.023	0.004						0.003	0.304	0.055						0.023	0.304							0.099	0.01
					0.003	0.023	0.005						0.003	0.304	0.055						0.023	0.304							0.099	0.01
					0.003	0.023	0.033						0.003	0.305	0.055						0.023	0.305							0.099	0.01
					0.003	0.023	0.046						0.003	0.305	0.055						0.023	0.305							0.098	0.01
					0.003	0.023	0.004						0.003	0.309	0.055						0.023	0.309							0.098	0.01
					0.003	0.023	0.045						0.003	0.31	0.055						0.023	0.31							0.098	0.01
					0.003	0.023	0.002						0.003	0.31	0.055						0.023	0.31							0.098	0.01
					0.003	0.023	0.143						0.003	0.311	0.055						0.023	0.311							0.098	0.01
					0.003	0.023	0.012						0.003	0.312	0.055						0.023	0.312							0.098	0.01
					0.003	0.024	0.171						0.003	0.312	0.055						0.024	0.312							0.098	0.01
					0.003	0.024	0.003						0.003	0.312	0.055						0.024	0.312							0.098	0.01
					0.003	0.024	0.087						0.003	0.312	0.055						0.024	0.312							0.098	0.01
					0.003	0.024	0.024						0.003	0.313	0.055						0.024	0.313							0.098	0.01
					0.003	0.024	0.004						0.003	0.314	0.055						0.024	0.314							0.097	0.01
					0.003	0.024	0.008						0.003	0.314	0.055						0.024	0.314							0.097	0.01
					0.003	0.024	0.011						0.003	0.315	0.055						0.024	0.315							0.097	0.01
					0.003	0.024	0.081						0.003	0.317	0.056						0.024	0.317							0.097	0.01
					0.003	0.024	0.056						0.003	0.317	0.056						0.024	0.317							0.097	0.01
					0.003	0.024	0.003						0.003	0.318	0.056						0.024	0.318							0.097	0.01
					0.003	0.024	0.045						0.003	0.318	0.056						0.024	0.318							0.097	0.01
					0.003	0.024	0.01						0.003	0.318	0.056						0.024	0.318							0.097	0.01
					0.003	0.024	0.067						0.003	0.318	0.056						0.024	0.318							0.096	0.01
					0.003	0.024	0.132						0.003	0.318	0.057						0.024	0.318							0.096	0.01
					0.003	0.024	0.015						0.003	0.319	0.057						0.024	0.319							0.096	0.01
					0.003	0.024	0.042						0.003	0.32	0.057						0.024	0.32							0.096	0.01
					0.003	0.024	0.072						0.003	0.32	0.057						0.024	0.32							0.096	0.01
					0.003	0.024	0.011						0.003	0.32	0.057						0.024	0.32							0.096	0.01
					0.003	0.024	0.006						0.003	0.321	0.058						0.024	0.321							0.096	0.01
					0.003	0.024	0.033						0.003	0.321	0.058						0.024	0.321							0.096	0.01
					0.003	0.024	0.005						0.003	0.322	0.058						0.024	0.322							0.095	0.01
					0.003	0.024	0.004						0.003	0.323	0.058						0.024	0.323							0.095	0.01
					0.003	0.024	0.023						0.003	0.324	0.058						0.024	0.324							0.095	0.01
					0.003	0.024	0.006						0.003	0.324	0.059						0.024	0.324							0.095	0.01
					0.003	0.024	0.036						0.003	0.324	0.059						0.024	0.324							0.095	0.01
					0.003	0.024	0.035						0.003	0.324	0.059						0.024	0.324							0.095	0.009
					0.003	0.024	0.078						0.003	0.325	0.059						0.024	0.325							0.095	0.009
					0.003	0.024	0.003						0.003	0.325	0.059						0.024	0.325							0.095	0.009
					0.003	0.024	0.068						0.003	0.325	0.059						0.024	0.325							0.095	0.009
					0.003	0.024	0.002						0.003	0.327	0.059						0.024	0.327							0.094	0.009
					0.003	0.024	0.017						0.003	0.328	0.059						0.024	0.328							0.094	0.009
					0.003	0.024	0.028						0.003	0.332	0.059						0.024	0.332							0.094	0.009
					0.003	0.025	0.057						0.003	0.334	0.059						0.025	0.334							0.094	0.009
					0.003	0.025	0.016						0.003	0.334	0.059						0.025	0.334							0.094	0.009
					0.003	0.025	0.008						0.003	0.335	0.06						0.025	0.335							0.094	0.009
					0.003	0.025	0.063						0.003	0.335	0.06						0.025	0.335							0.094	0.009
					0.003	0.025	0.037						0.003	0.336	0.06						0.025	0.336							0.094	0.009
					0.003	0.025	0.011						0.003	0.338	0.06						0.025	0.338							0.094	0.009
					0.003	0.025	0.015						0.003	0.338	0.06						0.025	0.338							0.093	0.009
					0.003	0.025	0.011						0.003	0.34	0.06						0.025	0.34							0.093	0.009
					0.003	0.025	0.14						0.003	0.341	0.06						0.025	0.341							0.093	0.009
					0.003	0.025	0.007						0.003	0.342	0.06						0.025	0.342							0.093	0.009
					0.003	0.025	0.006						0.003	0.343	0.06						0.025	0.343							0.093	0.009
					0.003	0.025	0.007						0.003	0.346	0.061						0.025	0.346							0.093	0.009
					0.003	0.025	0.003						0.003	0.346	0.061						0.025	0.346							0.093	0.009
					0.003	0.025	0.004						0.003	0.346	0.061						0.025	0.346							0.093	0.009
					0.003	0.025	0.013						0.003	0.347	0.062						0.025	0.347							0.093	0.009
					0.003	0.025	0.011						0.003	0.347	0.062						0.025	0.347							0.093	0.009
					0.003	0.025	0.007						0.003	0.348	0.062						0.025	0.348							0.093	0.009
					0.003	0.025	0.02						0.003	0.35	0.062						0.025	0.35							0.093	0.009
					0.003	0.025	0.007						0.003	0.351	0.062						0.025	0.351							0.092	0.009
					0.003	0.025	0.005						0.003	0.352	0.062						0.025	0.352							0.092	0.009
					0.003	0.025	0.014						0.003	0.354	0.062						0.025	0.354							0.092	0.009
					0.003	0.025	0.003						0.003	0.357	0.063						0.025	0.357							0.092	0.009
					0.003	0.025	0.01						0.003	0.361	0.063						0.025	0.361							0.092	0.009
					0.003	0.025	0.005						0.003	0.361	0.063						0.025	0.361							0.092	0.009
					0.003	0.025	0.028						0.003	0.362	0.063						0.025	0.362							0.092	0.009
					0.003	0.025	0.45						0.003	0.363	0.063						0.025	0.363							0.092	0.009
					0.003	0.025	0.552						0.003	0.363	0.063						0.025	0.363							0.092	0.009
					0.003	0.025	0.318						0.003	0.363	0.063						0.025	0.363							0.092	0.009
					0.003	0.026	0.445						0.003	0.364	0.063						0.026	0.364							0.092	0.009
					0.003	0.026	0.641						0.003	0.364	0.063						0.026	0.364							0.092	0.009
					0.003	0.026	0.098						0.003	0.364	0.063						0.026	0.364							0.092	0.009
					0.003	0.026	0.202						0.003	0.366	0.064						0.026	0.366							0.092	0.009
					0.003	0.026	0.646						0.003	0.367	0.064						0.026	0.367							0.092	0.009
					0.003	0.026	0.198						0.003	0.367	0.064						0.026	0.367							0.092	0.009
					0.003	0.026	0.375						0.003	0.371	0.065						0.026	0.371							0.092	0.009
					0.003	0.026	0.151						0.003	0.373	0.065						0.026	0.373							0.091	0.009
					0.003	0.026	0.24						0.003	0.374	0.065						0.026	0.374							0.091	0.009
					0.003	0.026	0.272						0.003	0.374	0.065						0.026	0.374							0.091	0.009
					0.003	0.026	0.082						0.003	0.374	0.065						0.026	0.374							0.091	0.009
					0.003	0.026	0.03						0.003	0.375	0.065						0.026	0.375							0.091	0.009
					0.003	0.026	0.03						0.003	0.376	0.065						0.026	0.376							0.091	0.009
					0.003	0.026	0.123						0.003	0.377	0.065						0.026	0.377							0.091	0.009
					0.003	0.026	0.197						0.003	0.378	0.065						0.026	0.378							0.091	0.009
					0.003	0.026	0.306						0.003	0.378	0.065						0.026	0.378							0.091	0.009
					0.003	0.026	0.195						0.003	0.382	0.065						0.026	0.382							0.091	0.008
					0.003	0.026	0.1						0.003	0.383	0.065						0.026	0.383							0.091	0.008
					0.003	0.026	0.233						0.003	0.383	0.065						0.026	0.383							0.091	0.008
					0.003	0.026	0.026						0.003	0.385	0.065						0.026	0.385							0.09	0.008
					0.003	0.026	0.278						0.003	0.385	0.066						0.026	0.385							0.09	0.008
					0.003	0.026	0.17						0.003	0.387	0.066						0.026	0.387							0.09	0.008
					0.003	0.026	0.199						0.003	0.387	0.066						0.026	0.387							0.09	0.008
					0.003	0.026	0.568						0.003	0.388	0.066						0.026	0.388							0.09	0.008
					0.003	0.026	0.268						0.003	0.392	0.066						0.026	0.392							0.09	0.008
					0.003	0.026	0.155						0.003	0.395	0.066						0.026	0.395							0.09	0.008
					0.003	0.026	0.119						0.003	0.395	0.066						0.026	0.395							0.089	0.008
					0.003	0.026	0.244						0.003	0.398	0.067						0.026	0.398							0.089	0.008
					0.003	0.026	0.098						0.003	0.4	0.067						0.026	0.4							0.089	0.008
					0.003	0.026	0.277						0.003	0.4	0.067						0.026	0.4							0.089	0.008
					0.003	0.026	0.098						0.003	0.4	0.067						0.026	0.4							0.089	0.008
					0.003	0.027	0.16						0.003	0.405	0.067						0.027	0.405							0.089	0.008
					0.003	0.027	0.069						0.003	0.405	0.067						0.027	0.405							0.089	0.008
					0.003	0.027	0.104						0.003	0.405	0.068						0.027	0.405							0.089	0.008
					0.003	0.027	0.3						0.003	0.406	0.068						0.027	0.406							0.089	0.008
					0.003	0.027	0.568						0.003	0.408	0.068						0.027	0.408							0.089	0.008
					0.003	0.027	0.039						0.003	0.41	0.068						0.027	0.41							0.088	0.008
					0.003	0.027	0.382						0.003	0.411	0.069						0.027	0.411							0.088	0.008
					0.003	0.027	0.053						0.003	0.411	0.069						0.027	0.411							0.088	0.008
					0.003	0.027	0.547						0.003	0.411	0.069						0.027	0.411							0.088	0.008
					0.003	0.027	0.033						0.003	0.414	0.069						0.027	0.414							0.088	0.008
					0.003	0.027	0.047						0.003	0.416	0.069						0.027	0.416							0.088	0.008
					0.003	0.027	0.002						0.003	0.421	0.07						0.027	0.421							0.088	0.008
					0.003	0.027	0.254						0.003	0.421	0.07						0.027	0.421							0.088	0.008
					0.003	0.027	0.049						0.003	0.425	0.071						0.027	0.425							0.088	0.008
					0.003	0.027	0.013						0.003	0.43	0.071						0.027	0.43							0.088	0.008
					0.003	0.027	0.006						0.003	0.434	0.071						0.027	0.434							0.088	0.008
					0.003	0.027	0.064						0.003	0.436	0.071						0.027	0.436							0.088	0.008
					0.003	0.027	0.116						0.003	0.438	0.071						0.027	0.438							0.088	0.008
					0.003	0.027	0.863						0.003	0.438	0.071						0.027	0.438							0.088	0.008
					0.003	0.027	0.256						0.003	0.438	0.072						0.027	0.438							0.087	0.008
					0.003	0.027	0.034						0.003	0.442	0.072						0.027	0.442							0.087	0.008
					0.003	0.027	0.143						0.003	0.442	0.072						0.027	0.442							0.087	0.008
					0.003	0.027	0.038						0.003	0.443	0.073						0.027	0.443							0.087	0.008
					0.003	0.027	0.17						0.003	0.445	0.073						0.027	0.445							0.087	0.008
					0.003	0.027	0.341						0.003	0.447	0.073						0.027	0.447							0.087	0.008
					0.003	0.027	0.047						0.003	0.447	0.073						0.027	0.447							0.086	0.008
					0.003	0.027	0.091						0.003	0.449	0.073						0.027	0.449							0.086	0.008
					0.003	0.027	0.014						0.003	0.453	0.073						0.027	0.453							0.086	0.008
					0.003	0.028	0.017						0.003	0.453	0.074						0.028	0.453							0.086	0.008
					0.003	0.028	0.15						0.003	0.453	0.074						0.028	0.453							0.086	0.008
					0.003	0.028	0.298						0.003	0.456	0.074						0.028	0.456							0.086	0.008
					0.003	0.028	0.275						0.003	0.457	0.074						0.028	0.457							0.086	0.008
					0.003	0.028	0.022						0.003	0.458	0.074						0.028	0.458							0.086	0.008
					0.003	0.028	0.052						0.003	0.458	0.074						0.028	0.458							0.086	0.008
					0.003	0.028	0.615						0.003	0.462	0.075						0.028	0.462							0.086	0.008
					0.003	0.028	0.283						0.003	0.462	0.075						0.028	0.462							0.086	0.008
					0.003	0.028	0.008						0.003	0.463	0.075						0.028	0.463							0.086	0.008
					0.003	0.028	0.138						0.003	0.464	0.075						0.028	0.464							0.086	0.008
					0.003	0.028	0.022						0.003	0.465	0.075						0.028	0.465							0.086	0.008
					0.003	0.028	0.098						0.003	0.465	0.076						0.028	0.465							0.086	0.008
					0.003	0.028	0.099						0.003	0.469	0.076						0.028	0.469							0.086	0.007
					0.003	0.028	0.362						0.003	0.47	0.076						0.028	0.47							0.085	0.007
					0.003	0.028	0.007						0.003	0.475	0.077						0.028	0.475							0.085	0.007
					0.003	0.028	0.202						0.003	0.482	0.077						0.028	0.482							0.085	0.007
					0.003	0.028	0.005						0.003	0.483	0.077						0.028	0.483							0.085	0.007
					0.003	0.028	0.23						0.003	0.485	0.077						0.028	0.485							0.085	0.007
					0.003	0.028	0.027						0.003	0.486	0.078						0.028	0.486							0.085	0.007
					0.003	0.028	0.032						0.003	0.487	0.078						0.028	0.487							0.085	0.007
					0.003	0.028	0.03						0.003	0.492	0.078						0.028	0.492							0.085	0.007
					0.003	0.028	0.028						0.003	0.496	0.078						0.028	0.496							0.085	0.007
					0.003	0.028	0.093						0.003	0.5	0.078						0.028	0.5							0.085	0.007
					0.003	0.028	0.076						0.003	0.5	0.079						0.028	0.5							0.085	0.007
					0.003	0.028	0.062						0.003	0.504	0.079						0.028	0.504							0.085	0.007
					0.003	0.028	0.031						0.003	0.51	0.079						0.028	0.51							0.084	0.007
					0.003	0.028	0.071						0.003	0.512	0.079						0.028	0.512							0.084	0.007
					0.003	0.028	0.001						0.003	0.516	0.079						0.028	0.516							0.084	0.007
					0.003	0.028	0.102						0.003	0.516	0.08						0.028	0.516							0.084	0.007
					0.003	0.028	0.038						0.003	0.522	0.08						0.028	0.522							0.084	0.007
					0.003	0.028	0.018						0.003	0.524	0.08						0.028	0.524							0.084	0.007
					0.003	0.029	0.097						0.003	0.525	0.08						0.029	0.525							0.084	0.007
					0.003	0.029	0.163						0.003	0.527	0.08						0.029	0.527							0.084	0.007
					0.003	0.029	0.251						0.003	0.533	0.08						0.029	0.533							0.084	0.007
					0.003	0.029	0.256						0.003	0.537	0.08						0.029	0.537							0.084	0.007
					0.003	0.029	0.047						0.003	0.538	0.081						0.029	0.538							0.083	0.007
					0.003	0.029	0.091						0.003	0.539	0.081						0.029	0.539							0.083	0.007
					0.003	0.029	0.017						0.003	0.545	0.081						0.029	0.545							0.083	0.007
					0.003	0.029	0.069						0.003	0.547	0.081						0.029	0.547							0.083	0.007
					0.003	0.029	0.032						0.003	0.548	0.082						0.029	0.548							0.083	0.007
					0.003	0.029	0.012						0.003	0.549	0.082						0.029	0.549							0.083	0.007
					0.003	0.029	0.153						0.003	0.549	0.083						0.029	0.549							0.083	0.007
					0.003	0.029	0.194						0.003	0.551	0.083						0.029	0.551							0.083	0.007
					0.003	0.029	0.001						0.003	0.551	0.083						0.029	0.551							0.083	0.007
					0.003	0.029	0.13						0.003	0.553	0.084						0.029	0.553							0.083	0.007
					0.003	0.029	0.117						0.003	0.555	0.084						0.029	0.555							0.082	0.007
					0.003	0.029	0.009						0.003	0.556	0.084						0.029	0.556							0.082	0.007
					0.003	0.029	0.012						0.003	0.557	0.084						0.029	0.557							0.082	0.007
					0.003	0.029	0.213						0.003	0.564	0.084						0.029	0.564							0.082	0.007
					0.003	0.029	0.087						0.003	0.564	0.084						0.029	0.564							0.082	0.007
					0.003	0.029	0.281						0.003	0.567	0.084						0.029	0.567							0.082	0.007
					0.003	0.029	0.005						0.003	0.571	0.085						0.029	0.571							0.082	0.007
					0.003	0.029	0.006						0.003	0.573	0.085						0.029	0.573							0.082	0.007
					0.003	0.029	0.013						0.003	0.577	0.085						0.029	0.577							0.082	0.007
					0.003	0.029	0.188						0.003	0.577	0.085						0.029	0.577							0.082	0.007
					0.003	0.029	0.018						0.003	0.58	0.085						0.029	0.58							0.082	0.007
					0.003	0.029	0.014						0.003	0.581	0.085						0.029	0.581							0.082	0.007
					0.003	0.029	0.179						0.003	0.581	0.086						0.029	0.581							0.082	0.007
					0.003	0.029	0.187						0.003	0.586	0.086						0.029	0.586							0.082	0.007
					0.003	0.03	0.155						0.003	0.587	0.087						0.03	0.587							0.081	0.007
					0.003	0.03	0.287						0.003	0.587	0.087						0.03	0.587							0.081	0.007
					0.003	0.03	0.309						0.003	0.59	0.087						0.03	0.59							0.081	0.007
					0.003	0.03	0.111						0.003	0.592	0.087						0.03	0.592							0.081	0.007
					0.003	0.03	0.143						0.003	0.596	0.087						0.03	0.596							0.081	0.007
					0.003	0.03	0.17						0.003	0.597	0.087						0.03	0.597							0.081	0.007
					0.003	0.03	0.043						0.003	0.597	0.087						0.03	0.597							0.081	0.007
					0.003	0.03	0.001						0.003	0.598	0.087						0.03	0.598							0.081	0.007
					0.003	0.03	0.087						0.003	0.6	0.087						0.03	0.6							0.081	0.007
					0.003	0.03	0.072						0.003	0.6	0.088						0.03	0.6							0.081	0.006
					0.003	0.03	0.145						0.003	0.609	0.088						0.03	0.609							0.081	0.006
					0.003	0.03	0.005						0.003	0.612	0.088						0.03	0.612							0.081	0.006
					0.003	0.03	0.048						0.003	0.627	0.088						0.03	0.627							0.08	0.006
					0.003	0.03	0.143						0.003	0.628	0.088						0.03	0.628							0.08	0.006
					0.003	0.03	0.003						0.003	0.63	0.089						0.03	0.63							0.08	0.006
					0.003	0.03	0.022						0.003	0.631	0.089						0.03	0.631							0.08	0.006
					0.003	0.03	0.092						0.003	0.64	0.089						0.03	0.64							0.08	0.006
					0.003	0.03	0.039						0.003	0.641	0.089						0.03	0.641							0.08	0.006
					0.003	0.03	0.068						0.003	0.642	0.089						0.03	0.642							0.08	0.006
					0.003	0.03	0.013						0.003	0.653	0.089						0.03	0.653							0.08	0.006
					0.003	0.03	0.013						0.003	0.656	0.089						0.03	0.656							0.08	0.006
					0.003	0.03	0.127						0.003	0.657	0.09						0.03	0.657							0.08	0.006
					0.003	0.03	0.002						0.003	0.661	0.09						0.03	0.661							0.08	0.006
					0.003	0.03	0.031						0.003	0.665	0.09						0.03	0.665							0.08	0.006
					0.003	0.03	0.008						0.003	0.666	0.09						0.03	0.666							0.08	0.006
					0.003	0.03	0.119						0.003	0.669	0.091						0.03	0.669							0.079	0.006
					0.003	0.03	0.042						0.003	0.674	0.091						0.03	0.674							0.079	0.006
					0.003	0.03	0.138						0.003	0.675	0.091						0.03	0.675							0.079	0.006
					0.003	0.03	0.029						0.003	0.677	0.091						0.03	0.677							0.079	0.006
					0.003	0.03	0.008						0.003	0.684	0.092						0.03	0.684							0.079	0.006
					0.003	0.03	0.002						0.003	0.692	0.092						0.03	0.692							0.079	0.006
					0.003	0.031	0.003						0.003	0.692	0.092						0.031	0.692							0.079	0.006
					0.003	0.031	0.171						0.003	0.698	0.092						0.031	0.698							0.079	0.006
					0.003	0.031	0.05						0.003	0.721	0.092						0.031	0.721							0.079	0.006
					0.003	0.031	0.086						0.003	0.742	0.092						0.031	0.742							0.079	0.006
					0.003	0.031	0.088						0.003	0.752	0.092						0.031	0.752							0.079	0.006
					0.003	0.031	0.012						0.003	0.752	0.093						0.031	0.752							0.079	0.006
					0.003	0.031	0.047						0.003	0.754	0.093						0.031	0.754							0.079	0.006
					0.003	0.031	0.034						0.003	0.755	0.093						0.031	0.755							0.078	0.006
					0.003	0.031	0.071						0.003	0.755	0.093						0.031	0.755							0.078	0.006
					0.003	0.031	0.263						0.003	0.761	0.093						0.031	0.761							0.078	0.006
					0.003	0.031	0.092						0.003	0.763	0.093						0.031	0.763							0.078	0.006
					0.003	0.031	0.046						0.003	0.765	0.093						0.031	0.765							0.078	0.006
					0.003	0.031	0.106						0.003	0.768	0.093						0.031	0.768							0.078	0.006
					0.003	0.031	0.076						0.003	0.771	0.093						0.031	0.771							0.078	0.006
					0.003	0.031	0.055						0.003	0.774	0.094						0.031	0.774							0.078	0.006
					0.003	0.031	0.077						0.003	0.774	0.094						0.031	0.774							0.078	0.006
					0.003	0.031	0.048						0.003	0.777	0.094						0.031	0.777							0.078	0.006
					0.003	0.031	0.003						0.003	0.784	0.094						0.031	0.784							0.078	0.006
					0.003	0.031	0.035						0.003	0.803	0.094						0.031	0.803							0.078	0.006
					0.003	0.031	0.305						0.003	0.806	0.095						0.031	0.806							0.078	0.006
					0.003	0.031	0.027						0.003	0.806	0.095						0.031	0.806							0.077	0.006
					0.003	0.031	0.151						0.003	0.821	0.095						0.031	0.821							0.077	0.006
					0.003	0.031	0.128						0.003	0.824	0.095						0.031	0.824							0.077	0.006
					0.003	0.031	0.005						0.003	0.827	0.095						0.031	0.827							0.077	0.006
					0.003	0.031	0.05						0.003	0.829	0.095						0.031	0.829							0.077	0.006
					0.003	0.031	0.106						0.003	0.838	0.095						0.031	0.838							0.077	0.006
					0.003	0.031	0.035						0.003	0.839	0.095						0.031	0.839							0.077	0.006
					0.003	0.032	0.01						0.003	0.842	0.096						0.032	0.842							0.077	0.006
					0.003	0.032	0.002						0.003	0.857	0.097						0.032	0.857							0.077	0.006
					0.003	0.032	0.006						0.003	0.865	0.097						0.032	0.865							0.077	0.006
					0.003	0.032	0.188						0.003	0.889	0.097						0.032	0.889							0.077	0.006
					0.003	0.032	0.021						0.003	0.892	0.097						0.032	0.892							0.077	0.006
					0.003	0.032	0.105						0.003	0.905	0.097						0.032	0.905							0.077	0.006
					0.003	0.032	0.076						0.003	0.908	0.097						0.032	0.908							0.077	0.006
					0.003	0.032	0.1						0.003	0.917	0.097						0.032	0.917							0.076	0.006
					0.003	0.032	0.004						0.003	0.918	0.098						0.032	0.918							0.076	0.006
					0.003	0.032	0.007						0.003	0.933	0.098						0.032	0.933							0.076	0.006
					0.003	0.032	0.198						0.003	0.94	0.098						0.032	0.94							0.076	0.006
					0.003	0.032	0.01						0.003	0.951	0.098						0.032	0.951							0.076	0.006
					0.003	0.032	0.078						0.003	0.96	0.098						0.032	0.96							0.076	0.006
					0.003	0.032	0.012						0.003	0.968	0.099						0.032	0.968							0.076	0.006
					0.003	0.032	0.086						0.003	0.973	0.099						0.032	0.973							0.076	0.005
					0.003	0.032	0.012						0.003	0.989	0.099						0.032	0.989							0.076	0.005
					0.003	0.032	0.03						0.003	1.008	0.099						0.032	1.008							0.076	0.005
					0.003	0.032	0.143						0.003	1.016	0.1						0.032	1.016							0.076	0.005
					0.003	0.032	0.186						0.003	1.021	0.1						0.032	1.021							0.076	0.005
					0.004	0.032	0.003						0.004	1.028	0.101						0.032	1.028							0.075	0.005
					0.004	0.032	0.002						0.004	1.032	0.101						0.032	1.032							0.075	0.005
					0.004	0.032	0.003						0.004	1.063	0.101						0.032	1.063							0.075	0.005
					0.004	0.032	0.002						0.004	1.068	0.101						0.032	1.068							0.075	0.005
					0.004	0.032	0.028						0.004	1.079	0.102						0.032	1.079							0.075	0.005
					0.004	0.032	0.064						0.004	1.081	0.102						0.032	1.081							0.075	0.005
					0.004	0.032	0.046						0.004	1.112	0.102						0.032	1.112							0.075	0.005
					0.004	0.032	0.014						0.004	1.113	0.102						0.032	1.113							0.075	0.005
					0.004	0.032	0.059						0.004	1.136	0.102						0.032	1.136							0.075	0.005
					0.004	0.032	0.024						0.004	1.166	0.103						0.032	1.166							0.075	0.005
					0.004	0.032	0.007						0.004	1.237	0.103						0.032	1.237							0.075	0.005
					0.004	0.032	0.017						0.004	1.269	0.104						0.032	1.269							0.075	0.005
					0.004	0.032	0.041						0.004	1.273	0.105						0.032	1.273							0.074	0.005
					0.004	0.032	0.024						0.004	1.322	0.105						0.032	1.322							0.074	0.005
					0.004	0.032	0.005						0.004	1.457	0.105						0.032	1.457							0.074	0.005
					0.004	0.032	0.002						0.004	1.485	0.105						0.032	1.485							0.074	0.005
					0.004	0.032	0.002						0.004	1.488	0.106						0.032	1.488							0.074	0.005
					0.004	0.032	0.042						0.004	1.502	0.106						0.032	1.502							0.074	0.005
					0.004	0.032	0.009						0.004	1.564	0.106						0.032	1.564							0.074	0.005
					0.004	0.032	0.109						0.004	1.678	0.106						0.032	1.678							0.074	0.005
					0.004	0.032	0.006						0.004	1.696	0.106						0.032	1.696							0.074	0.005
					0.004	0.032	0.009						0.004	1.703	0.107						0.032	1.703							0.073	0.005
					0.004	0.032	0.041						0.004	1.705	0.107						0.032	1.705							0.073	0.005
					0.004	0.032	0.001						0.004	1.715	0.107						0.032	1.715							0.073	0.005
					0.004	0.032	0.000852						0.004	1.746	0.108						0.032	1.746							0.073	0.005
					0.004	0.032	0.002						0.004	1.771	0.108						0.032	1.771							0.073	0.005
					0.004	0.033	0.027						0.004	1.832	0.108						0.033	1.832							0.073	0.005
					0.004	0.033	0.008						0.004	1.842	0.108						0.033	1.842							0.073	0.005
					0.004	0.033	0.036						0.004	1.848	0.109						0.033	1.848							0.072	0.005
					0.004	0.033	0.008						0.004	1.86	0.11						0.033	1.86							0.072	0.005
					0.004	0.033	0.03						0.004	2.099	0.11						0.033	2.099							0.072	0.005
					0.004	0.033	0.000852						0.004	2.155	0.11						0.033	2.155							0.072	0.005
					0.004	0.033	0.007						0.004	2.212	0.11						0.033	2.212							0.072	0.005
					0.004	0.033	0.001						0.004	2.24	0.111						0.033	2.24							0.072	0.005
					0.004	0.033	0.008						0.004	2.337	0.111						0.033	2.337							0.072	0.005
					0.004	0.033	0.005						0.004	2.499	0.112						0.033	2.499							0.072	0.005
					0.004	0.033	0.003						0.004	2.532	0.112						0.033	2.532							0.072	0.005
					0.004	0.033	0.006						0.004	2.862	0.112						0.033	2.862							0.072	0.005
					0.004	0.033	0.001						0.004	4.639	0.113						0.033	4.639							0.071	0.005
					0.004	0.033	0.014						0.004	9.121	0.113						0.033	9.121							0.071	0.005
					0.004	0.033	0.012						0.004		0.113						0.033								0.071	0.005
					0.004	0.033	0.002						0.004		0.113						0.033								0.071	0.005
					0.004	0.033	0.002						0.004		0.114						0.033								0.071	0.005
					0.004	0.033	0.002						0.004		0.114						0.033								0.071	0.005
					0.004	0.033	0.002						0.004		0.115						0.033								0.071	0.005
					0.004	0.033	0.015						0.004		0.115						0.033								0.071	0.005
					0.004	0.033	0.071						0.004		0.115						0.033								0.071	0.005
					0.004	0.033	0.003						0.004		0.115						0.033								0.071	0.005
					0.004	0.033	0.002						0.004		0.115						0.033								0.071	0.005
					0.004	0.034	0.003						0.004		0.116						0.034								0.071	0.005
					0.004	0.034	0.002						0.004		0.116						0.034								0.07	0.005
					0.004	0.034	0.001						0.004		0.116						0.034								0.07	0.004
					0.004	0.034	0.004						0.004		0.116						0.034								0.07	0.004
					0.004	0.034	0.016						0.004		0.117						0.034								0.07	0.004
					0.004	0.034	0.000938						0.004		0.118						0.034								0.07	0.004
					0.004	0.034	0.608						0.004		0.118						0.034								0.07	0.004
					0.004	0.034	0.126						0.004		0.12						0.034								0.07	0.004
					0.004	0.034	0.079						0.004		0.12						0.034								0.07	0.004
					0.004	0.034	0.027						0.004		0.12						0.034								0.07	0.004
					0.004	0.034	0.257						0.004		0.121						0.034								0.07	0.004
					0.004	0.034	0.163						0.004		0.121						0.034								0.07	0.004
					0.004	0.034	0.167						0.004		0.121						0.034								0.069	0.004
					0.004	0.034	0.622						0.004		0.121						0.034								0.069	0.004
					0.004	0.034	0.44						0.004		0.121						0.034								0.069	0.004
					0.004	0.034	0.391						0.004		0.122						0.034								0.069	0.004
					0.004	0.034	0.517						0.004		0.122						0.034								0.069	0.004
					0.004	0.034	0.466						0.004		0.122						0.034								0.069	0.004
					0.004	0.034	0.18						0.004		0.122						0.034								0.069	0.004
					0.004	0.034	0.003						0.004		0.122						0.034								0.069	0.004
					0.004	0.034	0.06						0.004		0.123						0.034								0.069	0.004
					0.004	0.034	0.168						0.004		0.123						0.034								0.069	0.004
					0.004	0.034	0.314						0.004		0.123						0.034								0.069	0.004
					0.004	0.034	0.128						0.004		0.124						0.034								0.069	0.004
					0.004	0.034	0.091						0.004		0.125						0.034								0.069	0.004
					0.004	0.034	0.189						0.004		0.125						0.034								0.069	0.004
					0.004	0.034	0.078						0.004		0.126						0.034								0.069	0.004
					0.004	0.034	0.021						0.004		0.126						0.034								0.069	0.004
					0.004	0.034	0.069						0.004		0.126						0.034								0.069	0.004
					0.004	0.034	0.457						0.004		0.127						0.034								0.069	0.004
					0.004	0.034	0.204						0.004		0.127						0.034								0.068	0.004
					0.004	0.034	0.204						0.004		0.127						0.034								0.068	0.004
					0.004	0.034	0.088						0.004		0.127						0.034								0.068	0.004
					0.004	0.034	0.25						0.004		0.127						0.034								0.068	0.004
					0.004	0.034	0.201						0.004		0.127						0.034								0.068	0.004
					0.004	0.035	0.067						0.004		0.127						0.035								0.068	0.004
					0.004	0.035	0.036						0.004		0.128						0.035								0.068	0.004
					0.004	0.035	0.085						0.004		0.128						0.035								0.068	0.004
					0.004	0.035	0.192						0.004		0.128						0.035								0.068	0.004
					0.004	0.035	0.156						0.004		0.128						0.035								0.068	0.004
					0.004	0.035	0.072						0.004		0.128						0.035								0.068	0.004
					0.004	0.035	0.057						0.004		0.128						0.035								0.068	0.004
					0.004	0.035	0.117						0.004		0.129						0.035								0.068	0.004
					0.004	0.035	0.34						0.004		0.129						0.035								0.068	0.004
					0.004	0.035	0.409						0.004		0.129						0.035								0.068	0.004
					0.004	0.035	0.259						0.004		0.13						0.035								0.068	0.004
					0.004	0.035	0.162						0.004		0.13						0.035								0.068	0.004
					0.004	0.035	0.338						0.004		0.13						0.035								0.068	0.004
					0.004	0.035	0.143						0.004		0.13						0.035								0.067	0.004
					0.004	0.035	0.19						0.004		0.13						0.035								0.067	0.004
					0.004	0.035	0.201						0.004		0.13						0.035								0.067	0.004
					0.004	0.035	0.042						0.004		0.13						0.035								0.067	0.004
					0.004	0.036	0.003						0.004		0.13						0.036								0.067	0.004
					0.004	0.036	0.101						0.004		0.13						0.036								0.067	0.004
[truncated: 7,661 more rows]

## Sheet: Fig. 2g
		siCTRL										siMTR4										siCTRL + Rev										siMTR4 + Rev
	TAR	1.07	1.11	0.925	0.892	1.01	0.988	0.748	0.133	0.311	2.81	2.88	2.61	2.63	2.63	4.66	2.41	7.02	5.43		2.75	1.04	1.11	1.27	1.19	1.06	1.25	0.832	0.898	0.168	10500,000*	2.11	2.12	4.96	4.65	4.77	8.11	1.54	1.17	1.54	1.05
	RRE	0.931	1.33	0.978	0.765	0.909	1.09	0.846	1.03	1.28	0.846	1.79	2.27	2.13	2.37	1.55	2.48	3.41	3.72	2.08	1.61	2.92	3.71	3.83	4.34	1.87	3.05	1.43	1.47	1.81	1.77	6.15	6.94	13.6	11.2	11.6	9.58	2.08	3.59	2.83	2.9
	MS	1.28	0.431	1.37	0.92	0.757	1.24	1				5.92	3.9	3.13	2.08	3.75	5.38	2.09	2.07	0.767	0.863	0.893	0.731	1.4	0.579	0.645	1.06	0.285	0.621	0.263	0.173	1.43	1.38	3.04	2.95	5.79	9.57	1.35	1.85	0.573	1.01

[truncated: 43 more sheets: Fig. 2h, Fig. 2i, Fig. 3a, Fig. 3b, Fig. 3c, Fig. 3d, Fig. 3e, Fig. 3f, Fig. 3g, Fig. 3h, Fig. 4a, Fig. 4b, Fig. 4c, Fig. 4d, Fig. 4e, Fig. 4f, Fig. 4g, Fig. 4h, Fig. 4i, Fig. 4j …]
